# Supplementary material for: The ability of human nuclear DNA to cause false positive low-abundance heteroplasmy calls varies across the mitochondrial genome
Source: BMC Genomics. 2016 Dec 12;17:1017. doi: 10.1186/s12864-016-3375-x (PMC5153897; doi:10.1186/s12864-016-3375-x)
Supplement: Supplementary file 1 — Exact and approximate match nuclear DNA interference maps for the mitochondrial genome. (XLSX 1715 kb) [file 12864_2016_3375_MOESM1_ESM.xlsx]

## Sheet: Exact Interference Map
Position in Mitochondria genome	Nucleotide	Gene	Longest common subsequence starting from this position	Longest common subsequence starting from this position in reverse direction	Shortest common subsequence covering this position	Longest common subsequence covering this position	Average length of longest common subsequences covering this position	Median length of longest common subsequences covering this position	Number of longest common subsequences (both strands included) covering this position
1	G	NONCODING	15	34	14	39	23.2979	20	47
2	A	NONCODING	18	35	14	39	22.4118	18	51
3	T	NONCODING	17	36	14	39	22.0196	18	51
4	C	NONCODING	16	37	14	39	21.5882	17	51
5	A	NONCODING	15	38	14	39	21.1176	17	51
6	C	NONCODING	15	39	14	39	21.0192	17	52
7	A	NONCODING	16	14	14	18	15.5714	15	28
8	G	NONCODING	16	15	14	18	15.6207	15	29
9	G	NONCODING	15	15	14	18	15.6786	16	28
10	T	NONCODING	15	14	15	18	15.7407	16	27
11	C	NONCODING	18	15	15	18	15.9032	16	31
12	T	NONCODING	17	16	15	18	15.9355	16	31
13	A	NONCODING	16	16	15	18	15.9667	16	30
14	T	NONCODING	15	15	15	18	16	16	28
15	C	NONCODING	16	15	15	18	16	16	30
16	A	NONCODING	15	15	15	18	16	16	30
17	C	NONCODING	14	16	14	18	15.9667	16	30
18	C	NONCODING	16	17	14	18	15.8788	16	33
19	C	NONCODING	15	18	14	18	15.8182	16	33
20	T	NONCODING	16	15	14	18	15.6452	16	31
21	A	NONCODING	15	15	14	18	15.6667	16	30
22	T	NONCODING	15	16	14	18	15.6452	16	31
23	T	NONCODING	14	16	14	18	15.5667	15.5	30
24	A	NONCODING	14	15	14	18	15.4483	15	29
25	A	NONCODING	14	15	14	18	15.3793	15	29
26	C	NONCODING	15	16	14	18	15.3226	15	31
27	C	NONCODING	15	17	14	18	15.2812	15	32
28	A	NONCODING	16	18	14	18	15.2647	15	34
29	C	NONCODING	15	15	14	16	15	15	30
30	T	NONCODING	31	16	14	31	18.234	16	47
31	C	NONCODING	30	14	14	31	18.7727	16	44
32	A	NONCODING	29	15	14	31	19.1136	16	44
33	C	NONCODING	28	16	14	31	19.4091	16	44
34	G	NONCODING	27	15	14	31	19.8571	16.5	42
35	G	NONCODING	26	16	14	31	20.119	17.5	42
36	G	NONCODING	25	15	14	31	20.575	19.5	40
37	A	NONCODING	24	14	14	31	21.1316	21.5	38
38	G	NONCODING	23	14	14	31	21.5676	22	37
39	C	NONCODING	22	14	14	31	22	23	36
40	T	NONCODING	21	15	15	31	22.1944	23	36
41	C	NONCODING	20	15	15	31	22.5429	23	35
42	T	NONCODING	19	15	15	31	22.8824	23.5	34
43	C	NONCODING	18	16	15	31	22.9706	23.5	34
44	C	NONCODING	18	15	15	31	23.3333	23	33
45	A	NONCODING	17	16	16	31	23.3939	23	33
46	T	NONCODING	16	17	16	31	23.3939	23	33
47	G	NONCODING	16	18	16	31	23.1471	23.5	34
48	C	NONCODING	15	19	15	31	23.0588	23.5	34
49	A	NONCODING	15	20	15	31	22.7143	23	35
50	T	NONCODING	16	21	15	31	22.2162	22	37
51	T	NONCODING	16	22	15	31	21.9211	22.5	38
52	T	NONCODING	17	23	15	31	21.525	21.5	40
53	G	NONCODING	16	24	15	31	21.35	20.5	40
54	G	NONCODING	15	25	15	31	21.125	19.5	40
55	T	NONCODING	14	26	14	31	20.85	18.5	40
56	A	NONCODING	15	27	14	31	20.2857	18	42
57	T	NONCODING	14	28	14	31	19.9762	17.5	42
58	T	NONCODING	14	29	14	31	19.5116	17	43
59	T	NONCODING	13	30	13	31	19.1395	16	43
60	T	NONCODING	14	31	13	31	18.5333	16	45
61	C	NONCODING	13	18	13	18	15.2581	15	31
62	G	NONCODING	14	16	13	17	14.8333	15	30
63	T	NONCODING	15	15	13	17	14.7333	15	30
64	C	NONCODING	15	15	13	17	14.7333	15	30
65	T	NONCODING	14	16	13	17	14.7	15	30
66	G	NONCODING	15	16	13	17	14.6129	14	31
67	G	NONCODING	14	16	13	17	14.5	14	30
68	G	NONCODING	14	17	13	17	14.4194	14	31
69	G	NONCODING	13	14	13	15	14.1111	14	27
70	G	NONCODING	12	15	12	15	14.037	14	27
71	G	NONCODING	14	14	12	15	13.8571	14	28
72	T	NONCODING	13	13	12	15	13.8462	14	26
73	A	NONCODING	14	14	12	15	13.8571	14	28
74	T	NONCODING	17	13	12	17	14.2	14	30
75	G	NONCODING	16	14	12	17	14.3	14	30
76	C	NONCODING	15	14	12	17	14.3448	14	29
77	A	NONCODING	14	15	12	17	14.3448	14	29
78	C	NONCODING	13	15	12	17	14.25	14	28
79	G	NONCODING	13	14	12	17	14.1111	14	27
80	C	NONCODING	12	15	12	17	14.037	14	27
81	G	NONCODING	15	14	12	17	13.931	14	29
82	A	NONCODING	14	12	12	17	14.0385	14	26
83	T	NONCODING	13	13	12	17	14.0769	14	26
84	A	NONCODING	14	14	12	17	14.0714	14	28
85	G	NONCODING	13	13	12	17	14.0769	14	26
86	C	NONCODING	15	14	12	17	14.1379	14	29
87	A	NONCODING	14	14	12	17	14.1429	14	28
88	T	NONCODING	16	15	12	17	14.2903	14	31
89	T	NONCODING	15	16	12	17	14.2903	14	31
90	G	NONCODING	15	17	12	17	14.2812	14	32
91	C	NONCODING	14	13	12	16	14.037	14	27
92	G	NONCODING	15	12	12	16	14.2593	14	27
93	A	NONCODING	14	13	13	16	14.3333	14	27
94	G	NONCODING	17	14	13	17	14.6129	15	31
95	A	NONCODING	16	15	13	17	14.6774	15	31
96	C	NONCODING	15	13	13	17	14.75	15	28
97	G	NONCODING	15	14	13	17	14.8276	15	29
98	C	NONCODING	17	13	13	17	15.1333	15	30
99	T	NONCODING	16	14	14	17	15.2333	15	30
100	G	NONCODING	15	15	14	17	15.2667	15	30
101	G	NONCODING	14	14	14	17	15.2857	15	28
102	A	NONCODING	15	15	14	17	15.2667	15	30
103	G	NONCODING	14	16	14	17	15.2333	15	30
104	C	NONCODING	13	15	13	17	15.1071	15	28
105	C	NONCODING	14	14	13	17	15	15	28
106	G	NONCODING	14	15	13	17	14.9655	15	29
107	G	NONCODING	19	14	13	19	15.3939	15	33
108	A	NONCODING	18	15	13	19	15.5152	15	33
109	G	NONCODING	17	16	13	19	15.5758	15	33
110	C	NONCODING	16	17	13	19	15.5758	15	33
111	A	NONCODING	15	15	13	19	15.4667	15	30
112	C	NONCODING	14	15	13	19	15.4483	15	29
113	C	NONCODING	14	16	13	19	15.3667	15	30
114	C	NONCODING	13	17	13	19	15.2667	15	30
115	T	NONCODING	15	14	13	19	15.0345	14	29
116	A	NONCODING	14	15	13	19	15.0345	14	29
117	T	NONCODING	14	13	13	19	15.0741	14	27
118	G	NONCODING	13	14	13	19	15.0741	14	27
119	T	NONCODING	17	14	13	19	15.1935	15	31
120	C	NONCODING	17	14	13	19	15.3871	15	31
121	G	NONCODING	17	15	13	19	15.5312	15.5	32
122	C	NONCODING	17	16	13	19	15.6364	16	33
123	A	NONCODING	16	17	13	19	15.6364	16	33
124	G	NONCODING	16	18	13	19	15.6176	16	34
125	T	NONCODING	18	19	13	19	15.7297	16	37
126	A	NONCODING	17	14	13	18	15.5161	16	31
127	T	NONCODING	19	13	13	19	16.0312	17	32
128	C	NONCODING	18	14	13	19	16.1875	17	32
129	T	NONCODING	17	15	13	19	16.2812	17	32
130	G	NONCODING	16	14	13	19	16.4333	17	30
131	T	NONCODING	17	13	13	19	16.7333	17	30
132	C	NONCODING	16	14	14	19	16.8333	17	30
133	T	NONCODING	16	15	15	19	16.871	17	31
134	T	NONCODING	17	16	16	19	16.9091	17	33
135	T	NONCODING	18	17	16	19	17	17	35
136	G	NONCODING	17	17	16	19	17	17	34
137	A	NONCODING	16	17	16	19	16.9697	17	33
138	T	NONCODING	16	17	16	19	16.9091	17	33
139	T	NONCODING	16	16	16	19	16.875	17	32
140	C	NONCODING	17	16	16	19	16.9091	17	33
141	C	NONCODING	18	17	16	19	17	17	35
142	T	NONCODING	17	18	16	19	17	17	35
143	G	NONCODING	18	17	16	19	17	17	35
144	C	NONCODING	17	18	16	19	17	17	35
145	C	NONCODING	16	19	16	19	16.9429	17	35
146	T	NONCODING	17	16	16	18	16.7879	17	33
147	C	NONCODING	16	17	16	18	16.7879	17	33
148	A	NONCODING	15	16	15	18	16.7419	17	31
149	T	NONCODING	14	16	14	18	16.7	17	30
150	C	NONCODING	15	17	14	18	16.5312	17	32
151	C	NONCODING	14	17	14	18	16.4194	17	31
152	T	NONCODING	14	18	14	18	16.25	16.5	32
153	A	NONCODING	15	16	14	18	15.9677	16	31
154	T	NONCODING	14	16	14	18	15.9	16	30
155	T	NONCODING	13	16	13	18	15.7931	16	29
156	A	NONCODING	14	17	13	18	15.5806	15	31
157	T	NONCODING	14	17	13	18	15.3871	15	31
158	T	NONCODING	13	18	13	18	15.2581	15	31
159	T	NONCODING	12	17	12	18	14.8966	14	29
160	A	NONCODING	14	18	12	18	14.625	14	32
161	T	NONCODING	13	16	12	17	14.2069	14	29
162	C	NONCODING	12	17	12	17	14.069	14	29
163	G	NONCODING	18	14	12	18	14.125	14	32
164	C	NONCODING	17	15	12	18	14.2188	14	32
165	A	NONCODING	16	14	12	18	14.2333	14	30
166	C	NONCODING	15	14	12	18	14.2759	14	29
167	C	NONCODING	15	15	12	18	14.3333	14	30
168	T	NONCODING	16	13	12	18	14.4828	14	29
169	A	NONCODING	15	14	12	18	14.5517	14	29
170	C	NONCODING	14	14	12	18	14.5714	15	28
171	G	NONCODING	15	12	12	18	14.7778	15	27
172	T	NONCODING	15	13	12	18	14.8929	15	28
173	T	NONCODING	16	14	12	18	15.0333	15	30
174	C	NONCODING	19	12	12	19	15.7097	15	31
175	A	NONCODING	18	13	13	19	15.9032	16	31
176	A	NONCODING	17	14	14	19	16.0323	16	31
177	T	NONCODING	16	15	14	19	16.0968	16	31
178	A	NONCODING	16	16	14	19	16.125	16	32
179	T	NONCODING	15	17	14	19	16.0938	16	32
180	T	NONCODING	14	18	14	19	16	16	32
181	A	NONCODING	14	15	14	19	15.7241	15	29
182	C	NONCODING	13	15	13	19	15.6786	16	28
183	A	NONCODING	15	16	13	19	15.5161	15	31
184	G	NONCODING	14	14	13	19	15.5	15	28
185	G	NONCODING	13	15	13	19	15.4643	15	28
186	C	NONCODING	13	15	13	19	15.3214	15	28
187	G	NONCODING	18	15	13	19	15.4545	15	33
188	A	NONCODING	17	16	13	19	15.5152	16	33
189	A	NONCODING	16	16	13	19	15.5	16	32
190	C	NONCODING	17	17	13	19	15.5882	16	34
191	A	NONCODING	16	18	13	19	15.5588	16	34
192	T	NONCODING	15	19	13	19	15.4706	16	34
193	A	NONCODING	16	16	13	18	15.125	15	32
194	C	NONCODING	16	14	13	18	15.1667	15.5	30
195	T	NONCODING	17	13	13	18	15.4667	16	30
196	T	NONCODING	16	14	13	18	15.5667	16	30
197	A	NONCODING	16	15	13	18	15.6452	16	31
198	C	NONCODING	18	13	13	18	16.0323	16	31
199	T	NONCODING	18	13	13	18	16.3548	16	31
200	A	NONCODING	19	14	14	19	16.6667	16	33
201	A	NONCODING	20	15	15	20	17	17	35
202	A	NONCODING	19	16	15	20	17.1143	17	35
203	G	NONCODING	18	17	15	20	17.1714	17	35
204	T	NONCODING	18	18	15	20	17.2222	17	36
205	G	NONCODING	31	16	15	31	19.6809	18	47
206	T	NONCODING	30	17	15	31	19.9787	18	47
207	G	NONCODING	29	15	15	31	20.5227	19	44
208	T	NONCODING	28	16	16	31	20.8182	19	44
209	T	NONCODING	27	16	16	31	21.186	19	43
210	A	NONCODING	26	16	16	31	21.5476	19.5	42
211	A	NONCODING	25	17	16	31	21.7619	20	42
212	T	NONCODING	24	16	16	31	22.2	20.5	40
213	T	NONCODING	23	16	16	31	22.5385	21	39
214	A	NONCODING	22	17	17	31	22.6923	22	39
215	A	NONCODING	21	18	18	31	22.7949	22	39
216	T	NONCODING	20	18	18	31	22.9737	22.5	38
217	T	NONCODING	19	18	18	31	23.1351	22	37
218	A	NONCODING	18	19	18	31	23.1351	22	37
219	A	NONCODING	20	19	18	31	22.9487	22	39
220	T	NONCODING	19	20	18	31	22.9487	22	39
221	G	NONCODING	18	18	18	31	23.2222	23	36
222	C	NONCODING	17	18	17	31	23.3429	23	35
223	T	NONCODING	19	19	17	31	22.9474	22.5	38
224	T	NONCODING	18	20	17	31	22.9211	22.5	38
225	G	NONCODING	17	21	17	31	22.8421	22.5	38
226	T	NONCODING	16	22	16	31	22.7105	22.5	38
227	A	NONCODING	19	23	16	31	22.1429	20.5	42
228	G	NONCODING	18	24	16	31	22.0238	20	42
229	G	NONCODING	17	25	16	31	21.8571	20	42
230	A	NONCODING	18	26	16	31	21.5	19	44
231	C	NONCODING	17	27	16	31	21.2955	19	44
232	A	NONCODING	19	28	16	31	20.9149	19	47
233	T	NONCODING	18	29	16	31	20.7021	19	47
234	A	NONCODING	17	30	16	31	20.4468	19	47
235	A	NONCODING	17	31	16	31	20.1042	19	48
236	T	NONCODING	18	18	16	20	17.8889	18	36
237	A	NONCODING	20	19	16	20	18.0256	18	39
238	A	NONCODING	19	20	16	20	18.0256	18	39
239	T	NONCODING	18	17	16	20	17.9143	18	35
240	A	NONCODING	17	18	16	20	17.9143	18	35
241	A	NONCODING	16	19	16	20	17.8571	18	35
242	C	NONCODING	16	16	16	20	17.75	18	32
243	A	NONCODING	17	17	16	20	17.7059	18	34
244	A	NONCODING	17	18	16	20	17.6857	18	35
245	T	NONCODING	16	19	16	20	17.6286	17	35
246	T	NONCODING	16	17	16	20	17.4545	17	33
247	G	NONCODING	17	18	16	20	17.4	17	35
248	A	NONCODING	17	17	16	20	17.3529	17	34
249	A	NONCODING	16	18	16	20	17.3235	17	34
250	T	NONCODING	16	19	16	20	17.2286	17	35
251	G	NONCODING	16	17	16	20	17.0303	17	33
252	T	NONCODING	17	17	16	20	17	17	34
253	C	NONCODING	16	18	16	20	16.9706	17	34
254	T	NONCODING	18	18	16	20	16.9444	17	36
255	G	NONCODING	17	19	16	20	16.9167	17	36
256	C	NONCODING	17	20	16	20	16.8649	17	37
257	A	NONCODING	17	16	16	18	16.6061	17	33
258	C	NONCODING	17	16	16	18	16.6667	17	33
259	A	NONCODING	16	17	16	18	16.6667	17	33
260	G	NONCODING	17	17	16	18	16.6471	17	34
261	C	NONCODING	17	16	16	18	16.6667	17	33
262	C	NONCODING	17	16	16	18	16.7273	17	33
263	A	NONCODING	18	17	16	18	16.8286	17	35
264	C	NONCODING	17	17	16	18	16.8235	17	34
265	T	NONCODING	16	16	16	18	16.8125	17	32
266	T	NONCODING	16	16	16	18	16.8125	17	32
267	T	NONCODING	15	16	15	18	16.8065	17	31
268	C	NONCODING	16	17	15	18	16.7273	17	33
269	C	NONCODING	15	16	15	18	16.6774	17	31
270	A	NONCODING	18	17	15	18	16.7143	17	35
271	C	NONCODING	17	18	15	18	16.7143	17	35
272	A	NONCODING	18	17	15	18	16.7143	17	35
273	C	NONCODING	17	17	15	18	16.7059	17	34
274	A	NONCODING	17	17	15	18	16.7059	17	34
275	G	NONCODING	16	16	15	18	16.6875	17	32
276	A	NONCODING	18	17	15	18	16.7714	17	35
277	C	NONCODING	17	17	15	18	16.7647	17	34
278	A	NONCODING	17	17	15	18	16.7647	17	34
279	T	NONCODING	17	17	15	18	16.7647	17	34
280	C	NONCODING	16	18	15	18	16.7353	17	34
281	A	NONCODING	18	16	15	18	16.7353	17	34
282	T	NONCODING	17	15	15	18	16.8438	17	32
283	A	NONCODING	16	16	15	18	16.875	17	32
284	A	NONCODING	17	15	15	18	16.9688	17	32
285	C	NONCODING	16	16	16	18	17	17	32
286	A	NONCODING	18	17	16	18	17.0571	17	35
287	A	NONCODING	17	18	16	18	17.0571	17	35
288	A	NONCODING	16	17	16	18	16.9697	17	33
289	A	NONCODING	16	18	16	18	16.9118	17	34
290	A	NONCODING	15	17	15	18	16.7812	17	32
291	A	NONCODING	16	16	15	18	16.6875	17	32
292	T	NONCODING	18	17	15	18	16.7714	17	35
293	T	NONCODING	17	18	15	18	16.7714	17	35
294	T	NONCODING	16	17	15	18	16.6667	17	33
295	C	NONCODING	16	17	15	18	16.6061	16	33
296	C	NONCODING	15	16	15	18	16.5484	16	31
297	A	NONCODING	14	17	14	18	16.4839	16	31
298	C	NONCODING	17	18	14	18	16.3714	16	35
299	C	NONCODING	17	16	14	18	16.303	16	33
300	A	NONCODING	17	17	14	18	16.3529	16.5	34
301	A	NONCODING	19	16	14	19	16.5429	17	35
302	A	NONCODING	18	17	14	19	16.6	17	35
303	C	NONCODING	18	18	14	19	16.6667	17	36
304	C	NONCODING	17	16	14	19	16.6061	17	33
305	C	NONCODING	17	15	14	19	16.7188	17	32
306	C	NONCODING	16	16	14	19	16.75	17	32
307	C	NONCODING	18	16	14	19	16.8529	17	34
308	C	NONCODING	17	17	14	19	16.8824	17	34
309	C	NONCODING	16	18	14	19	16.8529	17	34
310	T	NONCODING	18	16	14	19	16.8529	17	34
311	C	NONCODING	17	14	14	19	17.0645	17	31
312	C	NONCODING	16	15	15	19	17.129	17	31
313	C	NONCODING	15	16	15	19	17.129	17	31
314	C	NONCODING	14	17	14	19	17.0645	17	31
315	C	NONCODING	15	17	14	19	16.8438	17	32
316	G	NONCODING	17	17	14	19	16.7647	17	34
317	C	NONCODING	17	17	14	19	16.7647	17	34
318	T	NONCODING	18	18	14	19	16.8333	17	36
319	T	NONCODING	17	19	14	19	16.8056	17	36
320	C	NONCODING	18	18	14	18	16.7222	17	36
321	T	NONCODING	17	17	14	18	16.6471	17	34
322	G	NONCODING	16	16	14	18	16.625	17	32
323	G	NONCODING	16	17	14	18	16.6061	17	33
324	C	NONCODING	17	18	14	18	16.6	17	35
325	C	NONCODING	18	16	14	18	16.6176	17	34
326	A	NONCODING	17	17	14	18	16.6471	17	34
327	C	NONCODING	16	18	14	18	16.6176	17	34
328	A	NONCODING	15	14	14	18	16.6207	17	29
329	G	NONCODING	16	15	15	18	16.6129	17	31
330	C	NONCODING	17	15	15	18	16.7188	17	32
331	A	NONCODING	17	16	15	18	16.7879	17	33
332	C	NONCODING	17	17	15	18	16.8235	17	34
333	T	NONCODING	16	17	15	18	16.7879	17	33
334	T	NONCODING	16	17	15	18	16.7273	17	33
335	A	NONCODING	17	18	15	18	16.7143	17	35
336	A	NONCODING	18	17	15	18	16.7143	17	35
337	A	NONCODING	17	18	15	18	16.7143	17	35
338	C	NONCODING	19	16	15	19	16.8286	17	35
339	A	NONCODING	18	16	15	19	16.9118	17	34
340	C	NONCODING	17	17	15	19	16.9412	17	34
341	A	NONCODING	27	17	15	27	18.4318	17	44
342	T	NONCODING	26	18	15	27	18.6364	17	44
343	C	NONCODING	25	15	15	27	19.025	17.5	40
344	T	NONCODING	24	16	16	27	19.25	18	40
345	C	NONCODING	23	16	16	27	19.5128	18	39
346	T	NONCODING	22	17	16	27	19.6667	18	39
347	G	NONCODING	21	17	16	27	19.8421	18.5	38
348	C	NONCODING	20	17	16	27	20	19	37
349	C	NONCODING	19	16	16	27	20.2571	19	35
350	A	NONCODING	20	16	16	27	20.4444	20	36
351	A	NONCODING	19	17	17	27	20.5278	20	36
352	A	NONCODING	18	17	17	27	20.6571	20	35
353	C	NONCODING	17	18	17	27	20.6571	20	35
354	C	NONCODING	16	17	16	27	20.7879	20	33
355	C	NONCODING	17	18	16	27	20.5429	20	35
356	C	NONCODING	17	19	16	27	20.4167	20	36
357	A	NONCODING	18	17	16	27	20.4286	20	35
358	A	NONCODING	17	18	16	27	20.4286	20	35
359	A	NONCODING	16	19	16	27	20.3714	20	35
360	A	NONCODING	17	20	16	27	20.1081	19	37
361	A	NONCODING	16	21	16	27	20	19	37
362	C	NONCODING	19	22	16	27	19.7073	19	41
363	A	NONCODING	18	23	16	27	19.6098	18	41
364	A	NONCODING	17	24	16	27	19.4634	18	41
365	A	NONCODING	16	25	16	27	19.2683	18	41
366	G	NONCODING	15	26	15	27	19.0244	18	41
367	A	NONCODING	17	27	15	27	18.6136	17.5	44
368	A	NONCODING	16	19	15	20	17.1714	17	35
369	C	NONCODING	16	20	15	20	17.0556	17	36
370	C	NONCODING	16	16	15	19	16.75	17	32
371	C	NONCODING	16	17	15	19	16.7273	17	33
372	T	NONCODING	17	17	15	19	16.7059	17	34
373	A	NONCODING	16	17	15	19	16.6667	16	33
374	A	NONCODING	15	18	15	19	16.6061	16	33
375	C	NONCODING	16	16	15	19	16.4375	16	32
376	A	NONCODING	15	17	15	19	16.4062	16	32
377	C	NONCODING	15	16	15	19	16.2903	16	31
378	C	NONCODING	23	17	15	23	17.075	16	40
379	A	NONCODING	22	18	15	23	17.2	16	40
380	G	NONCODING	21	19	15	23	17.275	16	40
381	C	NONCODING	20	15	15	23	17.3429	16	35
382	C	NONCODING	19	16	15	23	17.4571	16	35
383	T	NONCODING	18	17	15	23	17.5143	16	35
384	A	NONCODING	18	16	15	23	17.6176	17	34
385	A	NONCODING	17	16	15	23	17.697	17	33
386	C	NONCODING	20	16	15	23	17.9444	18	36
387	C	NONCODING	19	16	15	23	18.0857	18	35
388	A	NONCODING	18	17	15	23	18.1429	18	35
389	G	NONCODING	17	15	15	23	18.3438	18	32
390	A	NONCODING	19	16	15	23	18.4286	18	35
391	T	NONCODING	18	15	15	23	18.6667	18	33
392	T	NONCODING	17	15	15	23	18.8438	19	32
393	T	NONCODING	17	16	16	23	18.8485	18	33
394	C	NONCODING	16	17	16	23	18.8485	18	33
395	A	NONCODING	17	18	16	23	18.7143	18	35
396	A	NONCODING	16	19	16	23	18.6571	18	35
397	A	NONCODING	16	20	16	23	18.5	18	36
398	T	NONCODING	15	21	15	23	18.3611	18	36
399	T	NONCODING	14	22	14	23	18.1667	18	36
400	T	NONCODING	17	23	14	23	17.775	17.5	40
401	T	NONCODING	16	18	14	20	17.0882	17	34
402	A	NONCODING	18	17	14	20	17.0571	17	35
403	T	NONCODING	17	18	14	20	17.0571	17	35
404	C	NONCODING	16	19	14	20	17	17	35
405	T	NONCODING	15	20	14	20	16.8857	17	35
406	T	NONCODING	15	17	14	19	16.4688	17	32
407	T	NONCODING	15	18	14	19	16.3636	16	33
408	T	NONCODING	14	19	14	19	16.2424	16	33
409	G	NONCODING	15	17	14	18	15.8438	16	32
410	G	NONCODING	14	16	14	18	15.7	16	30
411	C	NONCODING	14	17	14	18	15.5806	15	31
412	G	NONCODING	15	16	14	18	15.3871	15	31
413	G	NONCODING	18	14	14	18	15.625	15	32
414	T	NONCODING	17	15	14	18	15.7188	15.5	32
415	A	NONCODING	17	16	14	18	15.8182	16	33
416	T	NONCODING	16	17	14	18	15.8182	16	33
417	G	NONCODING	16	16	14	18	15.75	16	32
418	C	NONCODING	16	17	14	18	15.7576	16	33
419	A	NONCODING	16	18	14	18	15.7353	16	34
420	C	NONCODING	18	15	14	18	15.7576	16	33
421	T	NONCODING	17	15	14	18	15.8438	16	32
422	T	NONCODING	16	14	14	18	15.9667	16	30
423	T	NONCODING	17	15	14	18	16.0938	16	32
424	T	NONCODING	16	14	14	18	16.2333	16	30
425	A	NONCODING	17	14	14	18	16.4194	16	31
426	A	NONCODING	18	15	15	18	16.6061	17	33
427	C	NONCODING	17	15	15	18	16.7188	17	32
428	A	NONCODING	16	16	16	18	16.75	17	32
429	G	NONCODING	15	17	15	18	16.7188	17	32
430	T	NONCODING	16	18	15	18	16.6176	17	34
431	C	NONCODING	17	17	15	18	16.5294	16.5	34
432	A	NONCODING	16	16	15	18	16.5	16	32
433	C	NONCODING	16	16	15	18	16.5	16	32
434	C	NONCODING	15	16	15	18	16.4839	16	31
435	C	NONCODING	17	16	15	18	16.4848	16	33
436	C	NONCODING	16	17	15	18	16.4848	16	33
437	C	NONCODING	16	18	15	18	16.4412	16	34
438	C	NONCODING	18	16	15	18	16.4412	16	34
439	A	NONCODING	17	17	15	18	16.4706	16.5	34
440	A	NONCODING	17	16	15	18	16.4848	16	33
441	C	NONCODING	17	17	15	18	16.5294	17	34
442	T	NONCODING	19	17	15	19	16.6944	17	36
443	A	NONCODING	18	18	15	19	16.7222	17	36
444	A	NONCODING	17	15	15	19	16.7188	17	32
445	C	NONCODING	17	16	15	19	16.7879	17	33
446	A	NONCODING	17	16	15	19	16.8485	17	33
447	C	NONCODING	18	17	15	19	16.9429	17	35
448	A	NONCODING	18	16	15	19	17.0294	17	34
449	T	NONCODING	18	15	15	19	17.2121	17	33
450	T	NONCODING	17	16	16	19	17.2727	17	33
451	A	NONCODING	19	17	16	19	17.4167	17	36
452	T	NONCODING	18	16	16	19	17.5	17.5	34
453	T	NONCODING	18	16	16	19	17.6176	18	34
454	T	NONCODING	18	17	17	19	17.6857	18	35
455	T	NONCODING	17	18	17	19	17.6857	18	35
456	C	NONCODING	18	17	17	19	17.6857	18	35
457	C	NONCODING	17	17	17	19	17.7059	18	34
458	C	NONCODING	17	17	17	19	17.7059	18	34
459	C	NONCODING	16	18	16	19	17.6765	18	34
460	T	NONCODING	15	19	15	19	17.5882	18	34
461	C	NONCODING	15	17	15	19	17.3438	18	32
462	C	NONCODING	15	17	15	19	17.2188	18	32
463	C	NONCODING	14	17	14	19	17.129	18	31
464	A	NONCODING	16	18	14	19	16.9118	17.5	34
465	C	NONCODING	15	18	14	19	16.7879	17	33
466	T	NONCODING	15	18	14	19	16.6061	17	33
467	C	NONCODING	15	17	14	19	16.4062	17	32
468	C	NONCODING	15	18	14	19	16.303	16	33
469	C	NONCODING	16	19	14	19	16.2	16	35
470	A	NONCODING	16	18	14	18	15.9706	16	34
471	T	NONCODING	17	18	14	18	15.9143	16	35
472	A	NONCODING	16	17	14	18	15.7576	16	33
473	C	NONCODING	15	18	14	18	15.697	15	33
474	T	NONCODING	16	17	14	17	15.5152	15	33
475	A	NONCODING	16	15	14	17	15.4516	15	31
476	C	NONCODING	15	15	14	17	15.4667	15.5	30
477	T	NONCODING	17	14	14	17	15.6452	16	31
478	A	NONCODING	16	15	15	17	15.7097	16	31
479	A	NONCODING	16	16	15	17	15.75	16	32
480	T	NONCODING	15	15	15	17	15.7333	16	30
481	C	NONCODING	15	15	15	17	15.7333	16	30
482	T	NONCODING	15	15	15	17	15.7333	16	30
483	C	NONCODING	15	15	15	17	15.7333	16	30
484	A	NONCODING	15	16	15	17	15.7097	16	31
485	T	NONCODING	18	16	15	18	15.8529	16	34
486	C	NONCODING	17	16	15	18	15.8788	16	33
487	A	NONCODING	16	17	15	18	15.8788	16	33
488	A	NONCODING	15	15	15	18	15.8	16	30
489	T	NONCODING	14	16	14	18	15.7667	16	30
490	A	NONCODING	17	16	14	18	15.7576	16	33
491	C	NONCODING	16	15	14	18	15.7742	16	31
492	A	NONCODING	15	16	14	18	15.7742	16	31
493	A	NONCODING	15	17	14	18	15.7188	15.5	32
494	C	NONCODING	16	16	14	18	15.625	15	32
495	C	NONCODING	15	15	14	18	15.6	15	30
496	C	NONCODING	14	15	14	18	15.5862	15	29
497	C	NONCODING	15	15	14	18	15.5333	15	30
498	C	NONCODING	15	15	14	18	15.5333	15	30
499	G	NONCODING	16	15	14	18	15.5806	15	31
500	C	NONCODING	16	16	14	18	15.625	16	32
501	C	NONCODING	16	17	14	18	15.6364	16	33
502	C	NONCODING	17	18	14	18	15.6857	16	35
503	A	NONCODING	17	14	14	17	15.6452	16	31
504	T	NONCODING	16	15	14	17	15.7097	16	31
505	C	NONCODING	20	16	14	20	16.1667	16	36
506	C	NONCODING	19	17	14	20	16.25	16	36
507	T	NONCODING	18	15	14	20	16.303	16	33
508	A	NONCODING	18	15	14	20	16.4848	16	33
509	C	NONCODING	18	16	14	20	16.6176	16	34
510	C	NONCODING	17	14	14	20	16.8065	17	31
511	C	NONCODING	17	15	15	20	16.9062	17	32
512	A	NONCODING	16	15	15	20	17	17	31
513	G	NONCODING	15	15	15	20	17.0667	17	30
514	C	NONCODING	20	16	15	20	17.2778	17	36
515	A	NONCODING	19	16	15	20	17.4	17	35
516	C	NONCODING	18	16	15	20	17.5	17.5	34
517	A	NONCODING	17	16	15	20	17.5758	17	33
518	C	NONCODING	16	17	15	20	17.5758	17	33
519	A	NONCODING	15	17	15	20	17.5312	18	32
520	C	NONCODING	14	16	14	20	17.5	18	30
521	A	NONCODING	16	17	14	20	17.2727	17	33
522	C	NONCODING	15	18	14	20	17.2121	17	33
523	A	NONCODING	15	19	14	20	17.0588	17	34
524	C	NONCODING	14	20	14	20	16.9118	17	34
525	C	NONCODING	14	18	14	20	16.4375	16.5	32
526	G	NONCODING	15	18	14	20	16.1818	16	33
527	C	NONCODING	17	17	14	20	16.0588	16	34
528	T	NONCODING	16	15	14	20	16.0323	16	31
529	G	NONCODING	15	16	14	20	16.0323	16	31
530	C	NONCODING	15	17	14	20	15.9688	15.5	32
531	T	NONCODING	14	18	14	20	15.875	15	32
532	A	NONCODING	14	19	14	20	15.697	15	33
533	A	NONCODING	15	20	14	20	15.5143	15	35
534	C	NONCODING	38	14	14	38	20.7308	16.5	52
535	C	NONCODING	37	15	14	38	21.1731	17	52
536	C	NONCODING	36	16	14	38	21.5769	17	52
537	C	NONCODING	35	15	14	38	22.2	18.5	50
538	A	NONCODING	34	14	14	38	22.9167	20.5	48
539	T	NONCODING	33	14	14	38	23.5106	21	47
540	A	NONCODING	32	15	14	38	23.8936	22	47
541	C	NONCODING	31	15	14	38	24.4348	24.5	46
542	C	NONCODING	30	16	14	38	24.7609	25.5	46
543	C	NONCODING	29	17	14	38	25.0435	26.5	46
544	C	NONCODING	28	15	14	38	25.9302	28	43
545	G	NONCODING	27	14	14	38	26.7805	28	41
546	A	NONCODING	26	14	14	38	27.4	29	40
547	A	NONCODING	25	15	15	38	27.675	29	40
548	C	NONCODING	24	15	15	38	28.2308	29	39
549	C	NONCODING	23	16	16	38	28.4359	29	39
550	A	NONCODING	22	17	17	38	28.5897	29	39
551	A	NONCODING	21	18	18	38	28.6923	29	39
552	C	NONCODING	20	19	19	38	28.7436	29	39
553	C	NONCODING	19	20	19	38	28.7436	29	39
554	A	NONCODING	18	21	18	38	28.6923	29	39
555	A	NONCODING	17	22	17	38	28.5897	29	39
556	A	NONCODING	16	23	16	38	28.4359	29	39
557	C	NONCODING	17	24	16	38	27.7073	28	41
558	C	NONCODING	17	25	16	38	27.2857	28.5	42
559	C	NONCODING	16	26	16	38	27.0714	28.5	42
560	C	NONCODING	18	27	16	38	26.2222	27	45
561	A	NONCODING	17	28	16	38	26	27	45
562	A	NONCODING	16	29	16	38	25.7333	26	45
563	A	NONCODING	15	30	15	38	25.4222	25	45
564	G	NONCODING	15	31	15	38	24.8696	24.5	46
565	A	NONCODING	18	32	15	38	23.94	21.5	50
566	C	NONCODING	17	33	15	38	23.64	20.5	50
567	A	NONCODING	16	34	15	38	23.3	19.5	50
568	C	NONCODING	16	35	15	38	22.8039	18	51
569	C	NONCODING	16	36	15	38	22.3077	18	52
570	C	NONCODING	15	37	15	38	21.9038	18	52
571	C	NONCODING	18	38	15	38	21.1786	18	56
572	C	NONCODING	17	16	15	18	16.4848	16	33
573	C	NONCODING	18	17	15	18	16.6	17	35
574	A	NONCODING	18	17	15	18	16.6571	17	35
575	C	NONCODING	17	16	15	18	16.6667	17	33
576	A	NONCODING	16	17	15	18	16.6667	17	33
577	G	TRNF	16	18	15	18	16.6176	17	34
578	T	TRNF	18	15	15	18	16.6667	17	33
579	T	TRNF	19	15	15	19	16.9412	17	34
580	T	TRNF	18	16	15	19	17.0294	17	34
581	A	TRNF	17	17	15	19	17.0588	17	34
582	T	TRNF	18	18	15	19	17.1111	17	36
583	G	TRNF	17	16	15	19	17.0909	17	33
584	T	TRNF	16	16	15	19	17.125	17	32
585	A	TRNF	18	15	15	19	17.2727	17	33
586	G	TRNF	17	16	16	19	17.3333	17	33
587	C	TRNF	18	17	16	19	17.4	18	35
588	T	TRNF	17	18	16	19	17.4	18	35
589	T	TRNF	16	17	16	19	17.3333	17	33
590	A	TRNF	16	18	16	19	17.2647	17.5	34
591	C	TRNF	16	18	16	19	17.1471	17	34
592	C	TRNF	17	16	16	19	17.0909	17	33
593	T	TRNF	28	16	16	28	18.8636	18	44
594	C	TRNF	27	17	16	28	19.1136	18	44
595	C	TRNF	26	18	16	28	19.3182	18	44
596	T	TRNF	25	18	16	28	19.5116	18	43
597	C	TRNF	24	19	16	28	19.6512	18	43
598	A	TRNF	23	17	16	28	19.875	18	40
599	A	TRNF	22	18	16	28	20	18	40
600	A	TRNF	21	16	16	28	20.3243	18	37
601	G	TRNF	20	17	16	28	20.4324	19	37
602	C	TRNF	19	18	16	28	20.4865	19	37
603	A	TRNF	18	17	16	28	20.6571	20	35
604	A	TRNF	18	18	16	28	20.6111	20	36
605	T	TRNF	17	16	16	28	20.9091	20	33
606	A	TRNF	18	16	16	28	20.9118	20.5	34
607	C	TRNF	17	16	16	28	21.0909	20	33
608	A	TRNF	16	17	16	28	21.0909	20	33
609	C	TRNF	16	17	16	28	21.0303	20	33
610	T	TRNF	16	18	16	28	20.8529	20.5	34
611	G	TRNF	15	19	15	28	20.7647	20.5	34
612	A	TRNF	15	20	15	28	20.4857	20	35
613	A	TRNF	14	21	14	28	20.3143	19	35
614	A	TRNF	14	22	14	28	19.9444	18.5	36
615	A	TRNF	14	23	14	28	19.5676	18	37
616	T	TRNF	93	24	14	93	43.3675	36	117
617	G	TRNF	92	25	14	93	43.9487	37	117
618	T	TRNF	91	26	14	93	44.5128	38	117
619	T	TRNF	90	27	14	93	45.0598	39	117
620	T	TRNF	89	28	14	93	45.5897	40	117
621	A	TRNF	88	18	14	93	48.5	47.5	106
622	G	TRNF	87	17	14	93	49.7596	49.5	104
623	A	TRNF	86	18	14	93	50.4231	50.5	104
624	C	TRNF	85	16	14	93	52.0792	52	101
625	G	TRNF	84	16	14	93	53.12	54.5	100
626	G	TRNF	83	15	14	93	54.5714	56.5	98
627	G	TRNF	82	14	14	93	56.1042	58.5	96
628	C	TRNF	81	14	14	93	57.2526	59	95
629	T	TRNF	80	14	14	93	58.4149	61.5	94
630	C	TRNF	79	15	15	93	59.1064	62.5	94
631	A	TRNF	78	16	16	93	59.7766	63.5	94
632	C	TRNF	77	17	17	93	60.4255	64.5	94
633	A	TRNF	76	18	18	93	61.0532	65.5	94
634	T	TRNF	75	19	19	93	61.6596	66.5	94
635	C	TRNF	74	20	20	93	62.2447	67.5	94
636	A	TRNF	73	21	21	93	62.8085	68.5	94
637	C	TRNF	72	22	22	93	63.3511	69.5	94
638	C	TRNF	71	23	23	93	63.8723	70.5	94
639	C	TRNF	70	24	24	93	64.3723	70.5	94
640	C	TRNF	69	25	25	93	64.8511	70.5	94
641	A	TRNF	68	26	26	93	65.3085	70.5	94
642	T	TRNF	67	27	27	93	65.7447	70.5	94
643	A	TRNF	66	28	28	93	66.1596	70.5	94
644	A	TRNF	65	29	29	93	66.5532	70.5	94
645	A	TRNF	64	30	30	93	66.9255	70.5	94
646	C	TRNF	63	31	31	93	67.2766	70.5	94
647	A	TRNF	62	32	32	93	67.6064	70.5	94
648	A	RNR1	61	33	33	93	67.9149	70.5	94
649	A	RNR1	60	34	34	93	68.2021	70.5	94
650	T	RNR1	59	35	35	93	68.4681	70.5	94
651	A	RNR1	58	36	36	93	68.7128	70.5	94
652	G	RNR1	57	37	37	93	68.9362	70.5	94
653	G	RNR1	56	38	38	93	69.1383	70.5	94
654	T	RNR1	55	39	39	93	69.3191	70.5	94
655	T	RNR1	54	40	40	93	69.4787	70.5	94
656	T	RNR1	53	41	41	93	69.617	70.5	94
657	G	RNR1	52	42	42	93	69.734	70.5	94
658	G	RNR1	51	43	43	93	69.8298	70.5	94
659	T	RNR1	50	44	44	93	69.9043	70.5	94
660	C	RNR1	49	45	45	93	69.9574	70.5	94
661	C	RNR1	48	46	46	93	69.9894	70.5	94
662	T	RNR1	47	47	47	93	70	70.5	94
663	A	RNR1	46	48	46	93	69.9894	70.5	94
664	G	RNR1	45	49	45	93	69.9574	70.5	94
665	C	RNR1	44	50	44	93	69.9043	70.5	94
666	C	RNR1	43	51	43	93	69.8298	70.5	94
667	T	RNR1	42	52	42	93	69.734	70.5	94
668	T	RNR1	41	53	41	93	69.617	70.5	94
669	T	RNR1	40	54	40	93	69.4787	70.5	94
670	C	RNR1	39	55	39	93	69.3191	70.5	94
671	T	RNR1	38	56	38	93	69.1383	70.5	94
672	A	RNR1	37	57	37	93	68.9362	70.5	94
673	T	RNR1	36	58	36	93	68.7128	70.5	94
674	T	RNR1	35	59	35	93	68.4681	70.5	94
675	A	RNR1	34	60	34	93	68.2021	70.5	94
676	G	RNR1	33	61	33	93	67.9149	70.5	94
677	C	RNR1	32	62	32	93	67.6064	70.5	94
678	T	RNR1	31	63	31	93	67.2766	70.5	94
679	C	RNR1	30	64	30	93	66.9255	70.5	94
680	T	RNR1	29	65	29	93	66.5532	70.5	94
681	T	RNR1	28	66	28	93	66.1596	70.5	94
682	A	RNR1	27	67	27	93	65.7447	70.5	94
683	G	RNR1	26	68	26	93	65.3085	70.5	94
684	T	RNR1	25	69	25	93	64.8511	70.5	94
685	A	RNR1	24	70	24	93	64.3723	70.5	94
686	A	RNR1	24	71	24	93	63.4632	69	95
687	G	RNR1	24	72	24	93	62.5625	68.5	96
688	A	RNR1	23	73	23	93	62.0521	67.5	96
689	T	RNR1	22	74	22	93	61.5208	66.5	96
690	T	RNR1	21	75	21	93	60.9688	65.5	96
691	A	RNR1	20	76	20	93	60.3958	64.5	96
692	C	RNR1	19	77	19	93	59.8021	63.5	96
693	A	RNR1	18	78	18	93	59.1875	62.5	96
694	C	RNR1	17	79	17	93	58.5521	61.5	96
695	A	RNR1	16	80	16	93	57.8958	60.5	96
696	T	RNR1	15	81	15	93	57.2188	59.5	96
697	G	RNR1	15	82	15	93	56.1031	57	97
698	C	RNR1	14	83	14	93	55.4021	56	97
699	A	RNR1	14	84	14	93	54.2755	55.5	98
700	A	RNR1	15	85	14	93	52.79	53.5	100
701	G	RNR1	15	86	14	93	51.7228	51	101
702	C	RNR1	14	87	14	93	51.0099	50	101
703	A	RNR1	16	88	14	93	49.2885	48.5	104
704	T	RNR1	15	89	14	93	48.5865	47.5	104
705	C	RNR1	15	90	14	93	47.5619	45	105
706	C	RNR1	14	91	14	93	46.8381	44	105
707	C	RNR1	14	92	14	93	45.8019	43.5	106
708	C	RNR1	15	93	14	93	44.5093	41.5	108
709	G	RNR1	15	24	14	24	16.641	15	39
710	T	RNR1	33	24	14	33	19.1228	16	57
711	T	RNR1	32	15	14	33	19.2128	15	47
712	C	RNR1	31	14	14	33	19.7778	16	45
713	C	RNR1	30	14	14	33	20.2727	16.5	44
714	A	RNR1	29	15	14	33	20.6136	17.5	44
715	G	RNR1	28	15	14	33	21.0465	18	43
716	T	RNR1	27	14	14	33	21.6585	20	41
717	G	RNR1	26	15	14	33	21.9512	21	41
718	A	RNR1	25	16	14	33	22.1951	22	41
719	G	RNR1	24	15	14	33	22.7436	24	39
720	T	RNR1	23	14	14	33	23.4054	24	37
721	T	RNR1	35	14	14	35	25.5102	26	49
722	C	RNR1	34	15	15	35	25.9184	27	49
723	A	RNR1	33	15	15	35	26.5208	27.5	48
724	C	RNR1	32	15	15	35	27.1277	28	47
725	C	RNR1	31	16	16	35	27.4681	28	47
726	C	RNR1	30	17	17	35	27.766	28	47
727	T	RNR1	29	18	18	35	28.0213	29	47
728	C	RNR1	28	19	19	35	28.234	29	47
729	T	RNR1	27	20	20	35	28.4043	29	47
730	A	RNR1	26	21	21	35	28.5319	29	47
731	A	RNR1	25	22	22	35	28.617	29	47
732	A	RNR1	24	23	23	35	28.6596	29	47
733	T	RNR1	23	24	23	35	28.6596	29	47
734	C	RNR1	22	25	22	35	28.617	29	47
735	A	RNR1	21	26	21	35	28.5319	29	47
736	C	RNR1	20	27	20	35	28.4043	29	47
737	C	RNR1	19	28	19	35	28.234	29	47
738	A	RNR1	18	29	18	35	28.0213	29	47
739	C	RNR1	17	30	17	35	27.766	28	47
740	G	RNR1	16	31	16	35	27.4681	28	47
741	A	RNR1	17	32	16	35	26.7347	27	49
742	T	RNR1	16	33	16	35	26.4082	27	49
743	C	RNR1	16	23	16	35	25.2564	26	39
744	A	RNR1	16	24	16	35	24.85	26	40
745	A	RNR1	16	25	16	35	24.439	25	41
746	A	RNR1	15	26	15	35	24.1951	25	41
747	A	RNR1	16	27	15	35	23.5581	23	43
748	G	RNR1	15	28	15	35	23.2791	22	43
749	G	RNR1	16	29	15	35	22.6667	20	45
750	A	RNR1	16	30	15	35	22.2391	19.5	46
751	A	RNR1	15	31	15	35	21.913	18.5	46
752	C	RNR1	14	32	14	35	21.5435	17.5	46
753	A	RNR1	17	33	14	35	20.76	17	50
754	A	RNR1	16	34	14	35	20.42	17	50
755	G	RNR1	16	35	14	35	19.9804	16	51
756	C	RNR1	16	16	14	17	15.8125	16	32
757	A	RNR1	51	17	14	51	25.6912	19.5	68
758	T	RNR1	50	16	14	51	26.4697	21.5	66
759	C	RNR1	49	16	14	51	27.1385	22	65
760	A	RNR1	48	16	14	51	27.8125	24.5	64
761	A	RNR1	47	15	14	51	28.7097	26.5	62
762	G	RNR1	46	16	14	51	29.2097	27.5	62
763	C	RNR1	45	15	14	51	30.15	29.5	60
764	A	RNR1	44	16	14	51	30.6333	30.5	60
765	C	RNR1	43	16	14	51	31.339	31	59
766	G	RNR1	42	14	14	51	32.6786	34.5	56
767	C	RNR1	41	15	15	51	33.1607	35.5	56
768	A	RNR1	40	16	16	51	33.6071	36.5	56
769	G	RNR1	39	17	16	51	34.0179	37.5	56
770	C	RNR1	38	16	16	51	35.0556	38.5	54
771	A	RNR1	37	16	16	51	35.8113	38	53
772	A	RNR1	36	16	16	51	36.5769	39	52
773	T	RNR1	35	17	17	51	36.9423	39	52
774	G	RNR1	39	18	18	51	37.3333	38	57
775	C	RNR1	38	19	19	51	37.6842	38	57
776	A	RNR1	37	20	20	51	38	38	57
777	G	RNR1	36	21	21	51	38.2807	38	57
778	C	RNR1	35	22	22	51	38.5263	38	57
779	T	RNR1	34	23	23	51	38.7368	38	57
780	C	RNR1	33	24	24	51	38.9123	38	57
781	A	RNR1	32	25	25	51	39.0526	38	57
782	A	RNR1	31	26	26	51	39.1579	38	57
783	A	RNR1	30	27	27	51	39.2281	38	57
784	A	RNR1	29	28	28	51	39.2632	38	57
785	C	RNR1	28	29	28	51	39.2632	38	57
786	G	RNR1	27	30	27	51	39.2281	38	57
787	C	RNR1	26	31	26	51	39.1579	38	57
788	T	RNR1	25	32	25	51	39.0526	38	57
789	T	RNR1	24	33	24	51	38.9123	38	57
790	A	RNR1	23	34	23	51	38.7368	38	57
791	G	RNR1	22	35	22	51	38.5263	38	57
792	C	RNR1	21	36	21	51	38.2807	38	57
793	C	RNR1	20	37	20	51	38	38	57
794	T	RNR1	19	38	19	51	37.6842	38	57
795	A	RNR1	30	39	19	51	35.2754	36	69
796	G	RNR1	29	40	19	51	35.1304	36	69
797	C	RNR1	28	41	19	51	34.9565	36	69
798	C	RNR1	27	42	19	51	34.7536	35	69
799	A	RNR1	26	43	19	51	34.5217	35	69
800	C	RNR1	25	44	19	51	34.2609	35	69
801	A	RNR1	24	45	19	51	33.971	34	69
802	C	RNR1	23	46	19	51	33.6522	33	69
803	C	RNR1	22	47	19	51	33.3043	32	69
804	C	RNR1	21	48	19	51	32.9275	31	69
805	C	RNR1	20	49	19	51	32.5217	30	69
806	C	RNR1	19	50	19	51	32.087	30	69
807	A	RNR1	18	51	18	51	31.6232	30	69
808	C	RNR1	17	35	17	39	27.25	27	52
809	G	RNR1	17	36	17	39	26.717	26	53
810	G	RNR1	18	37	17	39	26.0545	25	55
811	G	RNR1	17	38	17	39	25.6909	25	55
812	A	RNR1	16	39	16	39	25.2909	25	55
813	A	RNR1	15	19	15	30	22.2941	22.5	34
814	A	RNR1	15	20	15	30	21.9714	22	35
815	C	RNR1	17	21	15	30	21.4211	21.5	38
816	A	RNR1	16	22	15	30	21.2895	21.5	38
817	G	RNR1	18	23	15	30	20.878	18	41
818	C	RNR1	17	24	15	30	20.7317	18	41
819	A	RNR1	16	25	15	30	20.5366	18	41
820	G	RNR1	16	26	15	30	20.2143	18	42
821	T	RNR1	19	27	15	30	19.8261	18	46
822	G	RNR1	18	28	15	30	19.6304	18	46
823	A	RNR1	19	29	15	30	19.3958	18	48
824	T	RNR1	18	30	15	30	19.1667	18	48
825	T	RNR1	17	17	15	19	17	17	34
826	A	RNR1	44	17	15	44	23.6393	19	61
827	A	RNR1	43	18	15	44	24.0656	19	61
828	C	RNR1	42	15	15	44	25.0175	19	57
829	C	RNR1	41	15	15	44	25.6607	21.5	56
830	T	RNR1	40	16	16	44	26.1071	22.5	56
831	T	RNR1	39	17	16	44	26.5179	23.5	56
832	T	RNR1	38	16	16	44	27.2778	25.5	54
833	A	RNR1	37	17	16	44	27.6667	26.5	54
834	G	RNR1	36	18	16	44	28.0185	27.5	54
835	C	RNR1	35	16	16	44	29	29	51
836	A	RNR1	34	16	16	44	29.62	31.5	50
837	A	RNR1	33	17	17	44	29.96	32.5	50
838	T	RNR1	32	18	17	44	30.26	32.5	50
839	A	RNR1	31	19	17	44	30.52	32.5	50
840	A	RNR1	30	18	17	44	31.25	33	48
841	A	RNR1	29	19	17	44	31.4792	33	48
842	C	RNR1	28	17	17	44	32.5778	33	45
843	G	RNR1	27	18	18	44	32.8	33	45
844	A	RNR1	26	19	19	44	32.9778	33	45
845	A	RNR1	25	20	20	44	33.1111	33	45
846	A	RNR1	24	21	21	44	33.2	33	45
847	G	RNR1	23	22	22	44	33.2444	33	45
848	T	RNR1	22	23	22	44	33.2444	33	45
849	T	RNR1	21	24	21	44	33.2	33	45
850	T	RNR1	20	25	20	44	33.1111	33	45
851	A	RNR1	19	26	19	44	32.9778	33	45
852	A	RNR1	18	27	18	44	32.8	33	45
853	C	RNR1	17	28	17	44	32.5778	33	45
854	T	RNR1	16	29	16	44	32.3111	33	45
855	A	RNR1	15	30	15	44	32	33	45
856	A	RNR1	16	31	15	44	31	33	47
857	G	RNR1	15	32	15	44	30.6596	33	47
858	C	RNR1	18	33	15	44	29.2745	31	51
859	T	RNR1	17	34	15	44	28.9608	30	51
860	A	RNR1	70	35	15	70	36.781	36	105
861	T	RNR1	69	36	15	70	37.1048	36	105
862	A	RNR1	68	37	15	70	37.4095	37	105
863	C	RNR1	67	38	15	70	37.6952	37	105
864	T	RNR1	66	39	15	70	37.9619	37	105
865	A	RNR1	65	40	15	70	38.2095	37	105
866	A	RNR1	64	41	15	70	38.4381	37	105
867	C	RNR1	63	42	15	70	38.6476	37	105
868	C	RNR1	62	43	15	70	38.8381	37	105
869	C	RNR1	61	44	15	70	39.0095	37	105
870	C	RNR1	60	15	15	70	43.0267	44	75
871	A	RNR1	59	16	15	70	43.6133	45	75
872	G	RNR1	58	15	15	70	44.9589	47	73
873	G	RNR1	57	16	16	70	45.5342	48	73
874	G	RNR1	56	17	17	70	46.0822	49	73
875	T	RNR1	55	18	17	70	46.6027	50	73
876	T	RNR1	54	17	17	70	47.9296	52	71
877	G	RNR1	53	18	18	70	48.4366	53	71
878	G	RNR1	52	19	19	70	48.9155	53	71
879	T	RNR1	51	20	20	70	49.3662	53	71
880	C	RNR1	50	21	21	70	49.7887	53	71
881	A	RNR1	49	22	22	70	50.1831	53	71
882	A	RNR1	48	23	23	70	50.5493	53	71
883	T	RNR1	47	24	24	70	50.8873	53	71
884	T	RNR1	46	25	25	70	51.1972	53	71
885	T	RNR1	45	26	26	70	51.4789	53	71
886	C	RNR1	44	27	27	70	51.7324	53	71
887	G	RNR1	43	28	28	70	51.9577	53	71
888	T	RNR1	42	29	29	70	52.1549	53	71
889	G	RNR1	41	30	30	70	52.3239	53	71
890	C	RNR1	40	31	31	70	52.4648	53	71
891	C	RNR1	39	32	32	70	52.5775	53	71
892	A	RNR1	38	33	33	70	52.662	53	71
893	G	RNR1	37	34	34	70	52.7183	53	71
894	C	RNR1	36	35	35	70	52.7465	53	71
895	C	RNR1	35	36	35	70	52.7465	53	71
896	A	RNR1	34	37	34	70	52.7183	53	71
897	C	RNR1	33	38	33	70	52.662	53	71
898	C	RNR1	32	39	32	70	52.5775	53	71
899	G	RNR1	31	40	31	70	52.4648	53	71
900	C	RNR1	30	41	30	70	52.3239	53	71
901	G	RNR1	29	42	29	70	52.1549	53	71
902	G	RNR1	28	43	28	70	51.9577	53	71
903	T	RNR1	27	44	27	70	51.7324	53	71
904	C	RNR1	26	45	26	70	51.4789	53	71
905	A	RNR1	25	46	25	70	51.1972	53	71
906	C	RNR1	24	47	24	70	50.8873	53	71
907	A	RNR1	23	48	23	70	50.5493	53	71
908	C	RNR1	22	49	22	70	50.1831	53	71
909	G	RNR1	21	50	21	70	49.7887	53	71
910	A	RNR1	20	51	20	70	49.3662	53	71
911	T	RNR1	19	52	19	70	48.9155	53	71
912	T	RNR1	18	53	18	70	48.4366	53	71
913	A	RNR1	17	54	17	70	47.9296	52	71
914	A	RNR1	16	55	16	70	47.3944	51	71
915	C	RNR1	16	56	16	70	46.4167	50.5	72
916	C	RNR1	16	57	16	70	45.4521	48	73
917	C	RNR1	15	58	15	70	44.8767	47	73
918	A	RNR1	15	59	15	70	43.8919	46.5	74
919	A	RNR1	14	60	14	70	43.2838	45.5	74
920	G	RNR1	14	61	14	70	42.28	43	75
921	T	RNR1	16	62	14	70	40.6538	41.5	78
922	C	RNR1	15	63	14	70	40.0513	40.5	78
923	A	RNR1	14	64	14	70	39.4231	39.5	78
924	A	RNR1	13	65	13	70	38.7692	38.5	78
925	T	RNR1	13	66	13	70	37.7848	36	79
926	A	RNR1	15	67	13	70	36.2927	34.5	82
927	G	RNR1	16	68	13	70	35.1905	32.5	84
928	A	RNR1	15	69	13	70	34.5595	31.5	84
929	A	RNR1	14	70	13	70	33.9048	30.5	84
930	G	RNR1	13	16	13	16	14.6897	15	29
931	C	RNR1	25	16	13	25	16.2439	15	41
932	C	RNR1	24	15	13	25	16.4872	15	39
933	G	RNR1	23	14	13	25	16.8108	15	37
934	G	RNR1	22	14	13	25	17.1111	16	36
935	C	RNR1	21	15	13	25	17.3056	16	36
936	G	RNR1	20	16	13	25	17.4444	16	36
937	T	RNR1	19	13	13	25	17.9062	17.5	32
938	A	RNR1	18	13	13	25	18.2258	18	31
939	A	RNR1	17	14	13	25	18.3548	18	31
940	A	RNR1	16	15	13	25	18.4194	18	31
941	G	RNR1	16	15	13	25	18.4839	18	31
942	A	RNR1	16	16	13	25	18.4375	18	32
943	G	RNR1	15	13	13	25	18.9643	19	28
944	T	RNR1	15	14	14	25	18.8966	18	29
945	G	RNR1	15	15	15	25	18.8	18.5	30
946	T	RNR1	17	16	15	25	18.6061	17	33
947	T	RNR1	16	17	15	25	18.6061	17	33
948	T	RNR1	17	18	15	25	18.4857	17	35
949	T	RNR1	16	19	15	25	18.4286	17	35
950	A	RNR1	18	20	15	25	18.2895	17	38
951	G	RNR1	17	21	15	25	18.2105	17	38
952	A	RNR1	18	22	15	25	18.1	17	40
953	T	RNR1	17	23	15	25	17.975	17	40
954	C	RNR1	18	24	15	25	17.8333	17	42
955	A	RNR1	17	25	15	25	17.6667	17	42
956	C	RNR1	17	16	15	18	16.5455	17	33
957	C	RNR1	17	16	15	18	16.6061	17	33
958	C	RNR1	16	15	15	18	16.6774	17	31
959	C	RNR1	16	15	15	18	16.7419	17	31
960	C	RNR1	15	15	15	18	16.8	17	30
961	T	RNR1	15	16	15	18	16.7419	17	31
962	C	RNR1	43	17	15	43	23.1167	18	60
963	C	RNR1	42	16	15	43	23.7759	18	58
964	C	RNR1	41	17	15	43	24.2069	18.5	58
965	C	RNR1	40	16	15	43	24.8929	20.5	56
966	A	RNR1	39	17	15	43	25.3036	21.5	56
967	A	RNR1	38	18	15	43	25.6786	22.5	56
968	T	RNR1	37	17	15	43	26.3333	24.5	54
969	A	RNR1	36	18	15	43	26.6852	25.5	54
970	A	RNR1	35	17	15	43	27.3654	27.5	52
971	A	RNR1	34	18	15	43	27.6923	28.5	52
972	G	RNR1	33	17	15	43	28.4	30.5	50
973	C	RNR1	32	17	15	43	28.9388	31	49
974	T	RNR1	31	16	15	43	29.766	32	47
975	A	RNR1	30	15	15	43	30.7111	32	45
976	A	RNR1	29	15	15	43	31.3864	33	44
977	A	RNR1	28	16	16	43	31.6818	33	44
978	A	RNR1	27	17	17	43	31.9318	33	44
979	C	RNR1	26	18	18	43	32.1364	33	44
980	T	RNR1	29	19	19	43	31.9792	32	48
981	C	RNR1	28	20	20	43	32.1667	32	48
982	A	RNR1	27	21	21	43	32.3125	32	48
983	C	RNR1	26	22	22	43	32.4167	32	48
984	C	RNR1	25	23	23	43	32.4792	32	48
985	T	RNR1	24	24	24	43	32.5	32	48
986	G	RNR1	23	25	23	43	32.4792	32	48
987	A	RNR1	22	26	22	43	32.4167	32	48
988	G	RNR1	21	27	21	43	32.3125	32	48
989	T	RNR1	20	28	20	43	32.1667	32	48
990	T	RNR1	19	29	19	43	31.9792	32	48
991	G	RNR1	18	30	18	43	31.75	32	48
992	T	RNR1	17	31	17	43	31.4792	32	48
993	A	RNR1	16	32	16	43	31.1667	32	48
994	A	RNR1	16	33	16	43	30.5306	30	49
995	A	RNR1	15	34	15	43	30.1633	29	49
996	A	RNR1	16	35	15	43	29.2353	29	51
997	A	RNR1	15	36	15	43	28.8431	28	51
998	A	RNR1	16	37	15	43	27.9623	28	53
999	C	RNR1	15	38	15	43	27.5472	27	53
1000	T	RNR1	18	39	15	43	26.4211	26	57
1001	C	RNR1	17	40	15	43	26.0351	26	57
1002	C	RNR1	16	41	15	43	25.614	26	57
1003	A	RNR1	17	42	15	43	24.8983	24	59
1004	G	RNR1	17	43	15	43	24.35	23.5	60
1005	T	RNR1	16	26	15	29	19.3571	17	42
1006	T	RNR1	17	27	15	29	19.0227	17	44
1007	G	RNR1	16	28	15	29	18.7727	17	44
1008	A	RNR1	18	29	15	29	18.4468	17	47
1009	C	RNR1	17	16	15	18	16.3636	16	33
1010	A	RNR1	16	15	15	18	16.4194	16	31
1011	C	RNR1	15	16	15	18	16.4194	16	31
1012	A	RNR1	16	15	15	18	16.4194	16	31
1013	A	RNR1	15	16	15	18	16.4194	16	31
1014	A	RNR1	14	15	14	18	16.4138	16	29
1015	A	RNR1	14	16	14	18	16.3	16.5	30
1016	T	RNR1	14	17	14	18	16.1613	16	31
1017	A	RNR1	15	18	14	18	16	16	33
1018	G	RNR1	14	16	14	18	15.7667	16	30
1019	A	RNR1	219	17	14	219	104.555	103.5	236
1020	C	RNR1	218	17	14	219	105.783	104	235
1021	T	RNR1	217	16	14	219	107.408	106	233
1022	A	RNR1	216	17	14	219	108.266	107	233
1023	C	RNR1	215	16	14	219	109.918	109	231
1024	G	RNR1	214	17	14	219	110.775	110	231
1025	A	RNR1	213	18	14	219	111.623	111	231
1026	A	RNR1	212	15	14	219	114.154	114	227
1027	A	RNR1	211	16	14	219	115.018	115	227
1028	G	RNR1	210	14	14	219	117.223	118.5	224
1029	T	RNR1	209	14	14	219	118.561	119	223
1030	G	RNR1	208	14	14	219	119.905	121.5	222
1031	G	RNR1	207	15	14	219	120.775	122.5	222
1032	C	RNR1	206	14	14	219	122.609	124.5	220
1033	T	RNR1	205	15	15	219	123.477	125.5	220
1034	T	RNR1	204	16	16	219	124.336	126.5	220
1035	T	RNR1	203	17	17	219	125.186	127.5	220
1036	A	RNR1	202	18	18	219	126.027	128.5	220
1037	A	RNR1	201	19	19	219	126.859	129.5	220
1038	C	RNR1	200	20	20	219	127.682	130.5	220
1039	A	RNR1	199	21	21	219	128.495	131.5	220
1040	T	RNR1	198	22	22	219	129.3	132.5	220
1041	A	RNR1	197	23	23	219	130.095	133.5	220
1042	T	RNR1	196	24	24	219	130.882	134.5	220
1043	C	RNR1	195	25	25	219	131.659	135.5	220
1044	T	RNR1	194	26	26	219	132.427	136.5	220
1045	G	RNR1	193	27	27	219	133.186	137.5	220
1046	A	RNR1	192	28	28	219	133.936	138.5	220
1047	A	RNR1	191	29	29	219	134.677	139.5	220
1048	C	RNR1	190	30	30	219	135.409	140.5	220
1049	A	RNR1	189	31	31	219	136.132	141.5	220
1050	C	RNR1	188	32	32	219	136.845	142.5	220
1051	A	RNR1	187	33	33	219	137.55	143.5	220
1052	C	RNR1	186	34	34	219	138.245	144.5	220
1053	A	RNR1	185	35	35	219	138.932	145.5	220
1054	A	RNR1	184	36	36	219	139.609	146.5	220
1055	T	RNR1	183	37	37	219	140.277	147.5	220
1056	A	RNR1	182	38	38	219	140.936	148.5	220
1057	G	RNR1	181	39	39	219	141.586	149.5	220
1058	C	RNR1	180	40	40	219	142.227	150.5	220
1059	T	RNR1	179	41	41	219	142.859	151.5	220
1060	A	RNR1	178	42	42	219	143.482	152.5	220
1061	A	RNR1	177	43	43	219	144.095	153.5	220
1062	G	RNR1	176	44	44	219	144.7	154.5	220
1063	A	RNR1	175	45	45	219	145.295	155.5	220
1064	C	RNR1	174	46	46	219	145.882	156.5	220
1065	C	RNR1	173	47	47	219	146.459	157.5	220
1066	C	RNR1	172	48	48	219	147.027	158.5	220
1067	A	RNR1	171	49	49	219	147.586	159.5	220
1068	A	RNR1	170	50	50	219	148.136	160.5	220
1069	A	RNR1	169	51	51	219	148.677	161.5	220
1070	C	RNR1	168	52	52	219	149.209	162.5	220
1071	T	RNR1	167	53	53	219	149.732	163.5	220
1072	G	RNR1	166	54	54	219	150.245	164.5	220
1073	G	RNR1	165	55	55	219	150.75	165	220
1074	G	RNR1	164	56	56	219	151.245	165	220
1075	A	RNR1	163	57	57	219	151.732	165	220
1076	T	RNR1	162	58	58	219	152.209	165	220
1077	T	RNR1	161	59	59	219	152.677	165	220
1078	A	RNR1	160	60	60	219	153.136	165	220
1079	G	RNR1	159	61	61	219	153.586	165	220
1080	A	RNR1	158	62	62	219	154.027	165	220
1081	T	RNR1	157	63	63	219	154.459	165	220
1082	A	RNR1	156	64	64	219	154.882	165	220
1083	C	RNR1	155	65	65	219	155.295	165	220
1084	C	RNR1	154	66	66	219	155.7	165	220
1085	C	RNR1	153	67	67	219	156.095	165	220
1086	C	RNR1	152	68	68	219	156.482	165	220
1087	A	RNR1	151	69	69	219	156.859	165	220
1088	C	RNR1	150	70	70	219	157.227	165	220
1089	T	RNR1	149	71	71	219	157.586	165	220
1090	A	RNR1	148	72	72	219	157.936	165	220
1091	T	RNR1	147	73	73	219	158.277	165	220
1092	G	RNR1	146	74	74	219	158.609	165	220
1093	C	RNR1	145	75	75	219	158.932	165	220
1094	T	RNR1	144	76	76	219	159.245	165	220
1095	T	RNR1	143	77	77	219	159.55	165	220
1096	A	RNR1	142	78	78	219	159.845	165	220
1097	G	RNR1	141	79	79	219	160.132	165	220
1098	C	RNR1	140	80	80	219	160.409	165	220
1099	C	RNR1	139	81	81	219	160.677	165	220
1100	C	RNR1	138	82	82	219	160.936	165	220
1101	T	RNR1	137	83	83	219	161.186	165	220
1102	A	RNR1	136	84	84	219	161.427	165	220
1103	A	RNR1	135	85	85	219	161.659	165	220
1104	A	RNR1	134	86	86	219	161.882	165	220
1105	C	RNR1	133	87	87	219	162.095	165	220
1106	C	RNR1	132	88	88	219	162.3	165	220
1107	T	RNR1	131	89	89	219	162.495	165	220
1108	C	RNR1	130	90	90	219	162.682	165	220
1109	A	RNR1	129	91	91	219	162.859	165	220
1110	A	RNR1	128	92	92	219	163.027	165	220
1111	C	RNR1	127	93	93	219	163.186	165	220
1112	A	RNR1	126	94	94	219	163.336	165	220
1113	G	RNR1	125	95	95	219	163.477	165	220
1114	T	RNR1	124	96	96	219	163.609	165	220
1115	T	RNR1	123	97	97	219	163.732	165	220
1116	A	RNR1	122	98	98	219	163.845	165	220
1117	A	RNR1	121	99	99	219	163.95	165	220
1118	A	RNR1	120	100	100	219	164.045	165	220
1119	T	RNR1	119	101	101	219	164.132	165	220
1120	C	RNR1	118	102	102	219	164.209	165	220
1121	A	RNR1	163	103	103	219	160.338	157	266
1122	A	RNR1	162	104	104	219	160.56	157.5	266
1123	C	RNR1	161	105	105	219	160.774	158	266
1124	A	RNR1	160	106	106	219	160.981	158	266
1125	A	RNR1	159	107	107	219	161.18	158.5	266
1126	A	RNR1	158	108	108	219	161.372	158.5	266
1127	A	RNR1	157	109	109	219	161.556	158.5	266
1128	C	RNR1	156	110	110	219	161.733	158.5	266
1129	T	RNR1	155	111	111	219	161.902	158.5	266
1130	G	RNR1	154	112	112	219	162.064	158.5	266
1131	C	RNR1	153	113	113	219	162.218	158.5	266
1132	T	RNR1	152	114	114	219	162.365	158.5	266
1133	C	RNR1	151	115	115	219	162.504	158.5	266
1134	G	RNR1	150	116	116	219	162.635	158.5	266
1135	C	RNR1	149	117	117	219	162.759	158.5	266
1136	C	RNR1	148	118	118	219	162.876	158.5	266
1137	A	RNR1	147	119	118	219	162.985	158.5	266
1138	G	RNR1	146	120	118	219	163.086	158.5	266
1139	A	RNR1	145	121	118	219	163.18	158.5	266
1140	A	RNR1	144	122	118	219	163.267	158.5	266
1141	C	RNR1	143	123	118	219	163.346	158.5	266
1142	A	RNR1	142	124	118	219	163.417	158.5	266
1143	C	RNR1	141	125	118	219	163.481	158.5	266
1144	T	RNR1	140	126	118	219	163.538	158.5	266
1145	A	RNR1	139	127	118	219	163.586	158.5	266
1146	C	RNR1	138	128	118	219	163.628	158.5	266
1147	G	RNR1	137	129	118	219	163.662	158.5	266
1148	A	RNR1	136	130	118	219	163.688	158.5	266
1149	G	RNR1	135	131	118	219	163.707	158.5	266
1150	C	RNR1	134	132	118	219	163.718	158.5	266
1151	C	RNR1	133	133	118	219	163.722	158.5	266
1152	A	RNR1	132	134	118	219	163.718	158.5	266
1153	C	RNR1	131	135	118	219	163.707	158.5	266
1154	A	RNR1	130	136	118	219	163.688	158.5	266
1155	G	RNR1	129	137	118	219	163.662	158.5	266
1156	C	RNR1	128	138	118	219	163.628	158.5	266
1157	T	RNR1	127	139	118	219	163.586	158.5	266
1158	T	RNR1	126	140	118	219	163.538	158.5	266
1159	A	RNR1	125	141	118	219	163.481	158.5	266
1160	A	RNR1	124	142	118	219	163.417	158.5	266
1161	A	RNR1	123	143	118	219	163.346	158.5	266
1162	A	RNR1	122	144	118	219	163.267	158.5	266
1163	C	RNR1	121	145	118	219	163.18	158.5	266
1164	T	RNR1	120	146	118	219	163.086	158.5	266
1165	C	RNR1	119	147	118	219	162.985	158.5	266
1166	A	RNR1	118	148	118	219	162.876	158.5	266
1167	A	RNR1	117	149	117	219	162.759	158.5	266
1168	A	RNR1	116	150	116	219	162.635	158.5	266
1169	G	RNR1	115	151	115	219	162.504	158.5	266
1170	G	RNR1	114	152	114	219	162.365	158.5	266
1171	A	RNR1	113	153	113	219	162.218	158.5	266
1172	C	RNR1	112	154	112	219	162.064	158.5	266
1173	C	RNR1	111	155	111	219	161.902	158.5	266
1174	T	RNR1	110	156	110	219	161.733	158.5	266
1175	G	RNR1	109	157	109	219	161.556	158.5	266
1176	G	RNR1	108	158	108	219	161.372	158.5	266
1177	C	RNR1	107	159	107	219	161.18	158.5	266
1178	G	RNR1	106	160	106	219	160.981	158	266
1179	G	RNR1	105	161	105	219	160.774	158	266
1180	T	RNR1	104	162	104	219	160.56	157.5	266
1181	G	RNR1	103	163	103	219	160.338	157	266
1182	C	RNR1	102	164	102	219	160.109	157	266
1183	T	RNR1	101	165	101	219	159.872	156.5	266
1184	T	RNR1	100	166	100	219	159.628	156	266
1185	C	RNR1	99	167	99	219	159.376	156	266
1186	A	RNR1	98	168	98	219	159.117	155.5	266
1187	T	RNR1	97	169	97	219	158.85	155	266
1188	A	RNR1	96	170	96	219	158.575	155	266
1189	T	RNR1	95	171	95	219	158.293	154.5	266
1190	C	RNR1	94	172	94	219	158.004	154	266
1191	C	RNR1	93	173	93	219	157.707	154	266
1192	C	RNR1	92	174	92	219	157.402	153.5	266
1193	T	RNR1	91	175	91	219	157.09	153	266
1194	C	RNR1	90	176	90	219	156.771	153	266
1195	T	RNR1	89	177	89	219	156.444	152.5	266
1196	A	RNR1	88	178	88	219	156.109	152	266
1197	G	RNR1	87	179	87	219	155.767	152	266
1198	A	RNR1	86	180	86	219	155.417	151.5	266
1199	G	RNR1	85	181	85	219	155.06	151	266
1200	G	RNR1	84	182	84	219	154.695	151	266
1201	A	RNR1	83	183	83	219	154.323	150.5	266
1202	G	RNR1	82	184	82	219	153.944	150	266
1203	C	RNR1	81	185	81	219	153.556	150	266
1204	C	RNR1	80	186	80	219	153.162	149.5	266
1205	T	RNR1	79	187	79	219	152.759	149	266
1206	G	RNR1	78	188	78	219	152.35	149	266
1207	T	RNR1	77	189	77	219	151.932	148.5	266
1208	T	RNR1	76	190	76	219	151.508	148	266
1209	C	RNR1	75	191	75	219	151.075	148	266
1210	T	RNR1	74	192	74	219	150.635	147.5	266
1211	G	RNR1	73	193	73	219	150.188	147	266
1212	T	RNR1	72	194	72	219	149.733	147	266
1213	A	RNR1	71	195	71	219	149.271	146.5	266
1214	A	RNR1	70	196	70	219	148.801	146	266
1215	T	RNR1	69	197	69	219	148.323	146	266
1216	C	RNR1	68	198	68	219	147.838	145.5	266
1217	G	RNR1	67	199	67	219	147.346	145	266
1218	A	RNR1	66	200	66	219	146.846	145	266
1219	T	RNR1	65	201	65	219	146.338	144.5	266
1220	A	RNR1	64	202	64	219	145.823	144	266
1221	A	RNR1	63	203	63	219	145.301	144	266
1222	A	RNR1	62	204	62	219	144.771	143.5	266
1223	C	RNR1	61	205	61	219	144.233	143	266
1224	C	RNR1	60	206	60	219	143.688	143	266
1225	C	RNR1	59	207	59	219	143.135	142.5	266
1226	C	RNR1	58	208	58	219	142.575	142	266
1227	G	RNR1	57	209	57	219	142.008	142	266
1228	A	RNR1	56	210	56	219	141.432	141.5	266
1229	T	RNR1	55	211	55	219	140.85	141	266
1230	C	RNR1	54	212	54	219	140.259	141	266
1231	A	RNR1	53	213	53	219	139.662	140.5	266
1232	A	RNR1	52	214	52	219	139.056	140	266
1233	C	RNR1	51	215	51	219	138.444	140	266
1234	C	RNR1	50	216	50	219	137.823	139.5	266
1235	T	RNR1	49	217	49	219	137.195	139	266
1236	C	RNR1	48	218	48	219	136.56	139	266
1237	A	RNR1	47	219	47	219	135.917	138.5	266
1238	C	RNR1	46	118	46	163	114.598	123	164
1239	C	RNR1	45	119	45	163	114.152	123	164
1240	A	RNR1	44	120	44	163	113.695	123	164
1241	C	RNR1	43	121	43	163	113.226	123	164
1242	C	RNR1	42	122	42	163	112.744	123	164
1243	T	RNR1	41	123	41	163	112.25	123	164
1244	C	RNR1	40	124	40	163	111.744	122.5	164
1245	T	RNR1	39	125	39	163	111.226	121.5	164
1246	T	RNR1	38	126	38	163	110.695	120.5	164
1247	G	RNR1	37	127	37	163	110.152	119.5	164
1248	C	RNR1	36	128	36	163	109.598	118.5	164
1249	T	RNR1	35	129	35	163	109.03	117.5	164
1250	C	RNR1	34	130	34	163	108.451	116.5	164
1251	A	RNR1	33	131	33	163	107.86	115.5	164
1252	G	RNR1	32	132	32	163	107.256	114.5	164
1253	C	RNR1	31	133	31	163	106.64	113.5	164
1254	C	RNR1	30	134	30	163	106.012	112.5	164
1255	T	RNR1	29	135	29	163	105.372	111.5	164
1256	A	RNR1	28	136	28	163	104.72	110.5	164
1257	T	RNR1	27	137	27	163	104.055	109.5	164
1258	A	RNR1	26	138	26	163	103.378	108.5	164
1259	T	RNR1	25	139	25	163	102.689	107.5	164
1260	A	RNR1	24	140	24	163	101.988	106.5	164
1261	C	RNR1	23	141	23	163	101.274	105.5	164
1262	C	RNR1	22	142	22	163	100.549	104.5	164
1263	G	RNR1	21	143	21	163	99.811	103.5	164
1264	C	RNR1	20	144	20	163	99.061	102.5	164
1265	C	RNR1	19	145	19	163	98.2988	101.5	164
1266	A	RNR1	18	146	18	163	97.5244	100.5	164
1267	T	RNR1	17	147	17	163	96.7378	99.5	164
1268	C	RNR1	16	148	16	163	95.939	98.5	164
1269	T	RNR1	16	149	16	163	94.6545	96	165
1270	T	RNR1	16	150	16	163	93.3795	95.5	166
1271	C	RNR1	16	151	16	163	92.1138	93	167
1272	A	RNR1	71	152	16	163	79.5471	68	223
1273	G	RNR1	70	153	16	163	79.1794	68	223
1274	C	RNR1	69	154	16	163	78.8027	68	223
1275	A	RNR1	68	155	16	163	78.417	68	223
1276	A	RNR1	67	156	16	163	78.0224	68	223
1277	A	RNR1	66	157	16	163	77.6188	67	223
1278	C	RNR1	65	158	16	163	77.2063	67	223
1279	C	RNR1	64	159	16	163	76.7848	67	223
1280	C	RNR1	63	160	16	163	76.3543	66	223
1281	T	RNR1	62	161	16	163	75.9148	66	223
1282	G	RNR1	61	162	16	163	75.4664	66	223
1283	A	RNR1	60	163	16	163	75.009	65	223
1284	T	RNR1	59	16	16	71	45.0267	47	75
1285	G	RNR1	58	16	16	71	45.9865	49.5	74
1286	A	RNR1	57	16	16	71	46.9589	50	73
1287	A	RNR1	56	16	16	71	47.9444	52.5	72
1288	G	RNR1	55	17	17	71	48.4861	53.5	72
1289	G	RNR1	54	18	18	71	49	54	72
1290	C	RNR1	53	19	19	71	49.4861	54	72
1291	T	RNR1	52	20	20	71	49.9444	54	72
1292	A	RNR1	51	21	21	71	50.375	54	72
1293	C	RNR1	83	22	22	83	56.1905	58	105
1294	A	RNR1	82	23	23	83	56.7619	59	105
1295	A	RNR1	81	24	24	83	57.3143	59	105
1296	A	RNR1	80	25	25	83	57.8476	59	105
1297	G	RNR1	79	26	26	83	58.3619	60	105
1298	T	RNR1	78	27	27	83	58.8571	60	105
1299	A	RNR1	77	28	28	83	59.3333	60	105
1300	A	RNR1	76	29	29	83	59.7905	61	105
1301	G	RNR1	75	30	30	83	60.2286	61	105
1302	C	RNR1	74	31	31	83	60.6476	61	105
1303	G	RNR1	73	32	32	83	61.0476	62	105
1304	C	RNR1	72	33	33	83	61.4286	62	105
1305	A	RNR1	71	34	34	83	61.7905	62	105
1306	A	RNR1	70	35	35	83	62.1333	63	105
1307	G	RNR1	69	36	36	83	62.4571	63	105
1308	T	RNR1	68	37	37	83	62.7619	63	105
1309	A	RNR1	67	38	38	83	63.0476	64	105
1310	C	RNR1	66	39	39	83	63.3143	64	105
1311	C	RNR1	65	40	40	83	63.5619	64	105
1312	C	RNR1	64	41	41	83	63.7905	64	105
1313	A	RNR1	63	42	42	83	64	64	105
1314	C	RNR1	62	43	43	83	64.1905	64	105
1315	G	RNR1	61	44	44	83	64.3619	64	105
1316	T	RNR1	60	45	45	83	64.5143	64	105
1317	A	RNR1	59	46	46	83	64.6476	64	105
1318	A	RNR1	58	47	47	83	64.7619	64	105
1319	A	RNR1	57	48	48	83	64.8571	64	105
1320	G	RNR1	56	49	49	83	64.9333	64	105
1321	A	RNR1	55	50	50	83	64.9905	64	105
1322	C	RNR1	54	51	51	83	65.0286	64	105
1323	G	RNR1	53	52	51	83	65.0476	64	105
1324	T	RNR1	52	53	51	83	65.0476	64	105
1325	T	RNR1	51	54	51	83	65.0286	64	105
1326	A	RNR1	50	55	50	83	64.9905	64	105
1327	G	RNR1	49	56	49	83	64.9333	64	105
1328	G	RNR1	48	57	48	83	64.8571	64	105
1329	T	RNR1	47	58	47	83	64.7619	64	105
1330	C	RNR1	46	59	46	83	64.6476	64	105
1331	A	RNR1	45	60	45	83	64.5143	64	105
1332	A	RNR1	44	61	44	83	64.3619	64	105
1333	G	RNR1	43	62	43	83	64.1905	64	105
1334	G	RNR1	42	63	42	83	64	64	105
1335	T	RNR1	41	64	41	83	63.7905	64	105
1336	G	RNR1	40	65	40	83	63.5619	64	105
1337	T	RNR1	39	66	39	83	63.3143	64	105
1338	A	RNR1	38	67	38	83	63.0476	64	105
1339	G	RNR1	37	68	37	83	62.7619	63	105
1340	C	RNR1	36	69	36	83	62.4571	63	105
1341	C	RNR1	35	70	35	83	62.1333	63	105
1342	C	RNR1	34	71	34	83	61.7905	62	105
1343	A	RNR1	42	51	34	83	59.3548	60	93
1344	T	RNR1	41	52	34	83	59.2473	60	93
1345	G	RNR1	40	53	34	83	59.1183	60	93
1346	A	RNR1	39	54	34	83	58.9677	60	93
1347	G	RNR1	38	55	34	83	58.7957	60	93
1348	G	RNR1	37	56	34	83	58.6022	60	93
1349	T	RNR1	36	57	34	83	58.3871	60	93
1350	G	RNR1	35	58	34	83	58.1505	60	93
1351	G	RNR1	34	59	34	83	57.8925	60	93
1352	C	RNR1	33	60	33	83	57.6129	60	93
1353	A	RNR1	32	61	32	83	57.3118	60	93
1354	A	RNR1	31	62	31	83	56.9892	59	93
1355	G	RNR1	30	63	30	83	56.6452	58	93
1356	A	RNR1	29	64	29	83	56.2796	57	93
1357	A	RNR1	28	65	28	83	55.8925	56	93
1358	A	RNR1	27	66	27	83	55.4839	55	93
1359	T	RNR1	26	67	26	83	55.0538	54	93
1360	G	RNR1	25	68	25	83	54.6022	53	93
1361	G	RNR1	24	69	24	83	54.129	52	93
1362	G	RNR1	23	70	23	83	53.6344	51	93
1363	C	RNR1	22	71	22	83	53.1183	50	93
1364	T	RNR1	21	72	21	83	52.5806	49	93
1365	A	RNR1	20	73	20	83	52.0215	48	93
1366	C	RNR1	19	74	19	83	51.4409	47	93
1367	A	RNR1	18	75	18	83	50.8387	46	93
1368	T	RNR1	17	76	17	83	50.2151	45	93
1369	T	RNR1	16	77	16	83	49.5699	44	93
1370	T	RNR1	18	78	16	83	47.9375	42.5	96
1371	T	RNR1	17	79	16	83	47.3021	42	96
1372	C	RNR1	16	80	16	83	46.6458	42	96
1373	T	RNR1	16	81	16	83	45.6701	41	97
1374	A	RNR1	15	82	15	83	44.9897	41	97
1375	C	RNR1	16	83	15	83	43.7273	40	99
1376	C	RNR1	15	34	15	42	27.2653	27	49
1377	C	RNR1	15	35	15	42	26.64	26.5	50
1378	C	RNR1	15	36	15	42	26.0196	24	51
1379	A	RNR1	15	37	15	42	25.4038	23.5	52
1380	G	RNR1	14	38	14	42	24.9615	22.5	52
1381	A	RNR1	14	39	14	42	24.3019	20	53
1382	A	RNR1	16	40	14	42	23.3929	18.5	56
1383	A	RNR1	15	41	14	42	22.9464	18	56
1384	A	RNR1	14	42	14	42	22.4643	18	56
1385	C	RNR1	13	16	13	18	15.3793	15	29
1386	T	RNR1	14	17	13	18	15.1935	15	31
1387	A	RNR1	14	18	13	18	15.0625	15	32
1388	C	RNR1	13	16	13	16	14.6897	15	29
1389	G	RNR1	16	15	13	16	14.6129	15	31
1390	A	RNR1	15	16	13	16	14.6129	15	31
1391	T	RNR1	14	15	13	16	14.4828	14	29
1392	A	RNR1	16	15	13	16	14.5484	14	31
1393	G	RNR1	17	15	13	17	14.7188	15	32
1394	C	RNR1	16	14	13	17	14.7667	15	30
1395	C	RNR1	17	14	13	17	15	15	31
1396	C	RNR1	16	15	13	17	15.0645	15	31
1397	T	RNR1	16	16	13	17	15.125	16	32
1398	T	RNR1	17	13	13	17	15.3333	16	30
1399	A	RNR1	16	14	13	17	15.4333	16	30
1400	T	RNR1	15	14	13	17	15.5172	16	29
1401	G	RNR1	14	13	13	17	15.6667	16	27
1402	A	RNR1	13	14	13	17	15.6667	16	27
1403	A	RNR1	15	15	13	17	15.5333	16	30
1404	A	RNR1	14	16	13	17	15.5	16	30
1405	C	RNR1	14	14	13	17	15.4286	16	28
1406	T	RNR1	114	15	13	114	54.2326	51	129
1407	T	RNR1	113	16	13	114	54.9922	52	129
1408	A	RNR1	112	16	13	114	56.0469	54.5	128
1409	A	RNR1	111	17	13	114	56.7891	55.5	128
1410	G	RNR1	110	16	13	114	58.1667	57.5	126
1411	G	RNR1	109	17	13	114	58.9048	58.5	126
1412	G	RNR1	108	16	13	114	60.3226	60.5	124
1413	T	RNR1	107	16	13	114	61.4228	61	123
1414	C	RNR1	106	17	13	114	62.1545	62	123
1415	G	RNR1	105	13	13	114	64.8983	66.5	118
1416	A	RNR1	104	14	14	114	65.6695	67.5	118
1417	A	RNR1	103	15	14	114	66.4237	68.5	118
1418	G	RNR1	102	14	14	114	68.069	70.5	116
1419	G	RNR1	101	14	14	114	69.2957	71	115
1420	T	RNR1	100	15	15	114	70.0435	72	115
1421	G	RNR1	99	16	16	114	70.7739	73	115
1422	G	RNR1	98	17	17	114	71.487	74	115
1423	A	RNR1	97	18	18	114	72.1826	75	115
1424	T	RNR1	96	19	19	114	72.8609	76	115
1425	T	RNR1	95	20	20	114	73.5217	77	115
1426	T	RNR1	94	21	21	114	74.1652	78	115
1427	A	RNR1	93	22	22	114	74.7913	79	115
1428	G	RNR1	92	23	23	114	75.4	80	115
1429	C	RNR1	91	24	24	114	75.9913	81	115
1430	A	RNR1	90	25	25	114	76.5652	82	115
1431	G	RNR1	89	26	26	114	77.1217	83	115
1432	T	RNR1	88	27	27	114	77.6609	84	115
1433	A	RNR1	87	28	28	114	78.1826	85	115
1434	A	RNR1	86	29	29	114	78.687	86	115
1435	A	RNR1	85	30	30	114	79.1739	86	115
1436	C	RNR1	84	31	31	114	79.6435	86	115
1437	T	RNR1	83	32	32	114	80.0957	86	115
1438	A	RNR1	82	33	33	114	80.5304	86	115
1439	A	RNR1	81	34	34	114	80.9478	86	115
1440	G	RNR1	80	35	35	114	81.3478	86	115
1441	A	RNR1	79	36	36	114	81.7304	86	115
1442	G	RNR1	78	37	37	114	82.0957	86	115
1443	T	RNR1	77	38	38	114	82.4435	86	115
1444	A	RNR1	76	39	39	114	82.7739	86	115
1445	G	RNR1	75	40	40	114	83.087	86	115
1446	A	RNR1	74	41	41	114	83.3826	86	115
1447	G	RNR1	73	42	42	114	83.6609	86	115
1448	T	RNR1	72	43	43	114	83.9217	86	115
1449	G	RNR1	71	44	44	114	84.1652	86	115
1450	C	RNR1	70	45	45	114	84.3913	86	115
1451	T	RNR1	69	46	46	114	84.6	86	115
1452	T	RNR1	84	47	47	114	83.9008	83	131
1453	A	RNR1	83	48	48	114	84.1756	83	131
1454	G	RNR1	82	49	49	114	84.4351	83	131
1455	T	RNR1	81	50	50	114	84.6794	83	131
1456	T	RNR1	80	51	51	114	84.9084	83	131
1457	G	RNR1	79	52	52	114	85.1221	83	131
1458	A	RNR1	78	53	53	114	85.3206	83	131
1459	A	RNR1	77	54	54	114	85.5038	83	131
1460	C	RNR1	76	55	55	114	85.6718	83	131
1461	A	RNR1	75	56	56	114	85.8244	83	131
1462	G	RNR1	74	57	57	114	85.9618	83	131
1463	G	RNR1	73	58	58	114	86.084	83	131
1464	G	RNR1	72	59	59	114	86.1908	83	131
1465	C	RNR1	71	60	60	114	86.2824	83	131
1466	C	RNR1	70	61	61	114	86.3588	83	131
1467	C	RNR1	69	62	62	114	86.4198	83	131
1468	T	RNR1	68	63	63	114	86.4656	83	131
1469	G	RNR1	67	64	64	114	86.4962	83	131
1470	A	RNR1	66	65	65	114	86.5115	83	131
1471	A	RNR1	65	66	65	114	86.5115	83	131
1472	G	RNR1	64	67	64	114	86.4962	83	131
1473	C	RNR1	63	68	63	114	86.4656	83	131
1474	G	RNR1	62	69	62	114	86.4198	83	131
1475	C	RNR1	61	70	61	114	86.3588	83	131
1476	G	RNR1	60	71	60	114	86.2824	83	131
1477	T	RNR1	59	72	59	114	86.1908	83	131
1478	A	RNR1	58	73	58	114	86.084	83	131
1479	C	RNR1	57	74	57	114	85.9618	83	131
1480	A	RNR1	56	75	56	114	85.8244	83	131
1481	C	RNR1	55	76	55	114	85.6718	83	131
1482	A	RNR1	54	77	54	114	85.5038	83	131
1483	C	RNR1	53	78	53	114	85.3206	83	131
1484	C	RNR1	52	79	52	114	85.1221	83	131
1485	G	RNR1	51	80	51	114	84.9084	83	131
1486	C	RNR1	50	81	50	114	84.6794	83	131
1487	C	RNR1	49	82	49	114	84.4351	83	131
1488	C	RNR1	48	83	48	114	84.1756	83	131
1489	G	RNR1	47	84	47	114	83.9008	83	131
1490	T	RNR1	46	85	46	114	83.6107	83	131
1491	C	RNR1	45	86	45	114	83.3053	82	131
1492	A	RNR1	44	87	44	114	82.9847	82	131
1493	C	RNR1	43	88	43	114	82.6489	82	131
1494	C	RNR1	42	89	42	114	82.2977	81	131
1495	C	RNR1	41	90	41	114	81.9313	81	131
1496	T	RNR1	40	91	40	114	81.5496	81	131
1497	C	RNR1	39	92	39	114	81.1527	80	131
1498	C	RNR1	38	93	38	114	80.7405	80	131
1499	T	RNR1	37	94	37	114	80.313	80	131
1500	C	RNR1	36	95	36	114	79.8702	79	131
1501	A	RNR1	35	96	35	114	79.4122	79	131
1502	A	RNR1	34	97	34	114	78.9389	79	131
1503	G	RNR1	33	98	33	114	78.4504	78	131
1504	T	RNR1	32	99	32	114	77.9466	78	131
1505	A	RNR1	31	100	31	114	77.4275	78	131
1506	T	RNR1	30	101	30	114	76.8931	77	131
1507	A	RNR1	29	102	29	114	76.3435	77	131
1508	C	RNR1	28	103	28	114	75.7786	77	131
1509	T	RNR1	27	104	27	114	75.1985	76	131
1510	T	RNR1	26	105	26	114	74.6031	76	131
1511	C	RNR1	25	106	25	114	73.9924	76	131
1512	A	RNR1	24	107	24	114	73.3664	75	131
1513	A	RNR1	23	108	23	114	72.7252	75	131
1514	A	RNR1	22	109	22	114	72.0687	75	131
1515	G	RNR1	21	110	21	114	71.3969	74	131
1516	G	RNR1	20	111	20	114	70.7099	74	131
1517	A	RNR1	19	112	19	114	70.0076	74	131
1518	C	RNR1	18	113	18	114	69.2901	73	131
1519	A	RNR1	35	114	18	114	63.5973	70	149
1520	T	RNR1	34	69	18	84	50.3592	49	103
1521	T	RNR1	35	70	18	84	49.7333	47	105
1522	T	RNR1	34	71	18	84	49.3905	46	105
1523	A	RNR1	33	72	18	84	49.0286	45	105
1524	A	RNR1	32	73	18	84	48.6476	44	105
1525	C	RNR1	31	74	18	84	48.2476	43	105
1526	T	RNR1	30	75	18	84	47.8286	42	105
1527	A	RNR1	29	76	18	84	47.3905	41	105
1528	A	RNR1	28	77	18	84	46.9333	40	105
1529	A	RNR1	27	78	18	84	46.4571	39	105
1530	A	RNR1	26	79	18	84	45.9619	38	105
1531	C	RNR1	25	80	18	84	45.4476	37	105
1532	C	RNR1	24	81	18	84	44.9143	36	105
1533	C	RNR1	23	82	18	84	44.3619	35	105
1534	C	RNR1	22	83	18	84	43.7905	35	105
1535	T	RNR1	21	84	18	84	43.2	35	105
1536	A	RNR1	20	18	18	35	27.7632	28.5	38
1537	C	RNR1	19	19	19	35	27.7895	28.5	38
1538	G	RNR1	18	20	18	35	27.7632	28.5	38
1539	C	RNR1	17	21	17	35	27.6842	28.5	38
1540	A	RNR1	57	22	17	57	32.9747	31	79
1541	T	RNR1	56	23	17	57	33.4051	32	79
1542	T	RNR1	55	24	17	57	33.8101	32	79
1543	T	RNR1	54	25	17	57	34.1899	32	79
1544	A	RNR1	53	26	17	57	34.5443	33	79
1545	T	RNR1	52	27	17	57	34.8734	33	79
1546	A	RNR1	51	28	17	57	35.1772	33	79
1547	T	RNR1	50	29	17	57	35.4557	34	79
1548	A	RNR1	49	30	17	57	35.7089	34	79
1549	G	RNR1	48	31	17	57	35.9367	34	79
1550	A	RNR1	47	32	17	57	36.1392	34	79
1551	G	RNR1	46	33	17	57	36.3165	34	79
1552	G	RNR1	45	34	17	57	36.4684	35	79
1553	A	RNR1	44	35	17	57	36.5949	35	79
1554	G	RNR1	43	34	17	57	36.7532	35	77
1555	A	RNR1	42	35	17	57	36.8571	35	77
1556	C	RNR1	41	17	17	57	40.5172	43.5	58
1557	A	RNR1	97	18	18	97	55.3304	52	115
1558	A	RNR1	96	19	19	97	56.0087	52	115
1559	G	RNR1	95	20	20	97	56.6696	53	115
1560	T	RNR1	94	21	21	97	57.313	53	115
1561	C	RNR1	93	22	22	97	57.9391	53	115
1562	G	RNR1	92	23	23	97	58.5478	54	115
1563	T	RNR1	91	24	24	97	59.1391	54	115
1564	A	RNR1	90	25	25	97	59.713	54	115
1565	A	RNR1	89	26	26	97	60.2696	55	115
1566	C	RNR1	88	27	27	97	60.8087	55	115
1567	A	RNR1	87	28	28	97	61.3304	55	115
1568	T	RNR1	86	29	29	97	61.8348	56	115
1569	G	RNR1	85	30	30	97	62.3217	56	115
1570	G	RNR1	84	31	31	97	62.7913	56	115
1571	T	RNR1	83	32	32	97	63.2435	57	115
1572	A	RNR1	82	33	33	97	63.6783	57	115
1573	A	RNR1	81	34	34	97	64.0957	57	115
1574	G	RNR1	80	35	35	97	64.4957	58	115
1575	T	RNR1	79	36	36	97	64.8783	59	115
1576	G	RNR1	78	37	37	97	65.2435	60	115
1577	T	RNR1	77	38	38	97	65.5913	61	115
1578	A	RNR1	76	39	39	97	65.9217	62	115
1579	C	RNR1	75	40	40	97	66.2348	63	115
1580	T	RNR1	74	41	41	97	66.5304	64	115
1581	G	RNR1	73	42	41	97	66.8087	65	115
1582	G	RNR1	72	43	41	97	67.0696	66	115
1583	A	RNR1	71	44	41	97	67.313	67	115
1584	A	RNR1	70	45	41	97	67.5391	68	115
1585	A	RNR1	69	46	41	97	67.7478	69	115
1586	G	RNR1	68	47	41	97	67.9391	69	115
1587	T	RNR1	67	48	41	97	68.113	69	115
1588	G	RNR1	66	49	41	97	68.2696	69	115
1589	C	RNR1	65	50	41	97	68.4087	69	115
1590	A	RNR1	64	51	41	97	68.5304	69	115
1591	C	RNR1	63	52	41	97	68.6348	69	115
1592	T	RNR1	62	53	41	97	68.7217	69	115
1593	T	RNR1	61	54	41	97	68.7913	69	115
1594	G	RNR1	60	55	41	97	68.8435	69	115
1595	G	RNR1	59	56	41	97	68.8783	69	115
1596	A	RNR1	58	57	41	97	68.8957	69	115
1597	C	RNR1	57	41	41	97	72.3469	73.5	98
1598	G	RNR1	56	42	42	97	72.5	73.5	98
1599	A	RNR1	55	43	43	97	72.6327	73.5	98
1600	A	RNR1	54	44	44	97	72.7449	73.5	98
1601	C	RNR1	53	45	45	97	72.8367	73.5	98
1602	C	TRNV	52	46	46	97	72.9082	73.5	98
1603	A	TRNV	51	47	47	97	72.9592	73.5	98
1604	G	TRNV	50	48	48	97	72.9898	73.5	98
1605	A	TRNV	49	49	49	97	73	73.5	98
1606	G	TRNV	48	50	48	97	72.9898	73.5	98
1607	T	TRNV	47	51	47	97	72.9592	73.5	98
1608	G	TRNV	46	52	46	97	72.9082	73.5	98
1609	T	TRNV	45	53	45	97	72.8367	73.5	98
1610	A	TRNV	44	54	44	97	72.7449	73.5	98
1611	G	TRNV	43	55	43	97	72.6327	73.5	98
1612	C	TRNV	42	56	42	97	72.5	73.5	98
1613	T	TRNV	41	57	41	97	72.3469	73.5	98
1614	T	TRNV	40	58	40	97	72.1735	73.5	98
1615	A	TRNV	39	59	39	97	71.9796	73.5	98
1616	A	TRNV	38	60	38	97	71.7653	73.5	98
1617	C	TRNV	37	61	37	97	71.5306	73.5	98
1618	A	TRNV	36	62	36	97	71.2755	73.5	98
1619	C	TRNV	35	63	35	97	71	73.5	98
1620	A	TRNV	89	64	35	97	67.9346	70	153
1621	A	TRNV	88	65	35	97	68.0915	70	153
1622	A	TRNV	87	66	35	97	68.2353	70	153
1623	G	TRNV	86	67	35	97	68.366	71	153
1624	C	TRNV	85	68	35	97	68.4837	71	153
1625	A	TRNV	84	69	35	97	68.5882	71	153
1626	C	TRNV	83	70	35	97	68.6797	72	153
1627	C	TRNV	82	71	35	97	68.7582	72	153
1628	C	TRNV	81	72	35	97	68.8235	72	153
1629	A	TRNV	80	73	35	97	68.8758	73	153
1630	A	TRNV	79	74	35	97	68.915	73	153
1631	C	TRNV	78	75	35	97	68.9412	73	153
1632	T	TRNV	77	76	35	97	68.9542	73	153
1633	T	TRNV	76	77	35	97	68.9542	73	153
1634	A	TRNV	75	78	35	97	68.9412	73	153
1635	C	TRNV	74	79	35	97	68.915	73	153
1636	A	TRNV	73	80	35	97	68.8758	73	153
1637	C	TRNV	72	81	35	97	68.8235	72	153
1638	T	TRNV	71	82	35	97	68.7582	72	153
1639	T	TRNV	70	83	35	97	68.6797	72	153
1640	A	TRNV	69	84	35	97	68.5882	71	153
1641	G	TRNV	68	85	35	97	68.4837	71	153
1642	G	TRNV	67	86	35	97	68.366	71	153
1643	A	TRNV	66	87	35	97	68.2353	70	153
1644	G	TRNV	65	88	35	97	68.0915	70	153
1645	A	TRNV	64	89	35	97	67.9346	70	153
1646	T	TRNV	63	90	35	97	67.7647	69	153
1647	T	TRNV	62	91	35	97	67.5817	69	153
1648	T	TRNV	61	92	35	97	67.3856	69	153
1649	C	TRNV	60	93	35	97	67.1765	68	153
1650	A	TRNV	59	94	35	97	66.9542	68	153
1651	A	TRNV	58	95	35	97	66.719	68	153
1652	C	TRNV	57	96	35	97	66.4706	67	153
1653	T	TRNV	56	97	35	97	66.2092	67	153
1654	T	TRNV	55	35	35	89	65.8889	67.5	90
1655	A	TRNV	54	36	36	89	66.1	67.5	90
1656	A	TRNV	53	37	37	89	66.2889	67.5	90
1657	C	TRNV	52	38	38	89	66.4556	67.5	90
1658	T	TRNV	51	39	39	89	66.6	67.5	90
1659	T	TRNV	50	40	40	89	66.7222	67.5	90
1660	G	TRNV	49	41	41	89	66.8222	67.5	90
1661	A	TRNV	48	42	42	89	66.9	67.5	90
1662	C	TRNV	47	43	43	89	66.9556	67.5	90
1663	C	TRNV	46	44	44	89	66.9889	67.5	90
1664	G	TRNV	45	45	45	89	67	67.5	90
1665	C	TRNV	44	46	44	89	66.9889	67.5	90
1666	T	TRNV	43	47	43	89	66.9556	67.5	90
1667	C	TRNV	42	48	42	89	66.9	67.5	90
1668	T	TRNV	41	49	41	89	66.8222	67.5	90
1669	G	TRNV	40	50	40	89	66.7222	67.5	90
1670	A	TRNV	39	51	39	89	66.6	67.5	90
1671	G	RNR2	38	52	38	89	66.4556	67.5	90
1672	C	RNR2	37	53	37	89	66.2889	67.5	90
1673	T	RNR2	36	54	36	89	66.1	67.5	90
1674	A	RNR2	35	55	35	89	65.8889	67.5	90
1675	A	RNR2	34	56	34	89	65.6556	67.5	90
1676	A	RNR2	33	57	33	89	65.4	67.5	90
1677	C	RNR2	32	58	32	89	65.1222	67.5	90
1678	C	RNR2	31	59	31	89	64.8222	67.5	90
1679	T	RNR2	30	60	30	89	64.5	67.5	90
1680	A	RNR2	29	61	29	89	64.1556	67.5	90
1681	G	RNR2	28	62	28	89	63.7889	67.5	90
1682	C	RNR2	27	63	27	89	63.4	67.5	90
1683	C	RNR2	26	64	26	89	62.9889	67.5	90
1684	C	RNR2	25	65	25	89	62.5556	67.5	90
1685	C	RNR2	24	66	24	89	62.1	67.5	90
1686	A	RNR2	23	67	23	89	61.6222	67.5	90
1687	A	RNR2	22	68	22	89	61.1222	67.5	90
1688	A	RNR2	21	69	21	89	60.6	66.5	90
1689	C	RNR2	20	70	20	89	60.0556	65.5	90
1690	C	RNR2	19	71	19	89	59.4889	64.5	90
1691	C	RNR2	18	72	18	89	58.9	63.5	90
1692	A	RNR2	17	73	17	89	58.2889	62.5	90
1693	C	RNR2	16	74	16	89	57.6556	61.5	90
1694	T	RNR2	15	75	15	89	57	60.5	90
1695	C	RNR2	16	76	15	89	55.4565	58.5	92
1696	C	RNR2	17	77	15	89	54	56.5	94
1697	A	RNR2	16	78	15	89	53.3511	55.5	94
1698	C	RNR2	15	79	15	89	52.6809	54.5	94
1699	C	RNR2	15	80	15	89	51.6105	52	95
1700	T	RNR2	15	81	15	89	50.5521	51.5	96
1701	T	RNR2	14	82	14	89	49.8542	50.5	96
1702	A	RNR2	16	83	14	89	48.1313	47	99
1703	C	RNR2	17	84	14	89	46.8515	45	101
1704	T	RNR2	16	85	14	89	46.1782	44	101
1705	A	RNR2	16	86	14	89	45.2059	43.5	102
1706	C	RNR2	16	87	14	89	44.2427	41	103
1707	C	RNR2	15	88	14	89	43.5437	40	103
1708	A	RNR2	16	89	14	89	42.3238	38	105
1709	G	RNR2	15	15	14	17	15.6667	16	30
1710	A	RNR2	15	16	14	17	15.6452	16	31
1711	C	RNR2	16	16	14	17	15.625	16	32
1712	A	RNR2	15	17	14	17	15.5938	16	32
1713	A	RNR2	16	15	14	17	15.5161	16	31
1714	C	RNR2	17	15	14	17	15.6562	16	32
1715	C	RNR2	16	14	14	17	15.7667	16	30
1716	T	RNR2	17	15	15	17	15.9062	16	32
1717	T	RNR2	16	16	15	17	15.9375	16	32
1718	A	RNR2	16	16	15	17	15.9375	16	32
1719	G	RNR2	16	17	15	17	15.9394	16	33
1720	C	RNR2	41	16	15	41	22.0702	17	57
1721	C	RNR2	40	16	15	41	22.6071	17	56
1722	A	RNR2	39	15	15	41	23.2963	18.5	54
1723	A	RNR2	38	16	15	41	23.7222	19.5	54
1724	A	RNR2	37	15	15	41	24.4423	21.5	52
1725	C	RNR2	36	15	15	41	25.0392	22	51
1726	C	RNR2	35	16	15	41	25.4314	23	51
1727	A	RNR2	34	15	15	41	26.2041	25	49
1728	T	RNR2	33	16	16	41	26.5714	26	49
1729	T	RNR2	32	16	16	41	27.125	28.5	48
1730	T	RNR2	31	17	16	41	27.4375	29.5	48
1731	A	RNR2	30	16	16	41	28.1957	30.5	46
1732	C	RNR2	29	17	16	41	28.4783	30.5	46
1733	C	RNR2	28	16	16	41	29.2727	31	44
1734	C	RNR2	27	16	16	41	29.8372	31	43
1735	A	RNR2	26	16	16	41	30.4048	31.5	42
1736	A	RNR2	25	17	17	41	30.619	31.5	42
1737	A	RNR2	24	18	18	41	30.7857	31.5	42
1738	T	RNR2	23	19	19	41	30.9048	31.5	42
1739	A	RNR2	22	20	20	41	30.9762	31.5	42
1740	A	RNR2	21	21	21	41	31	31.5	42
1741	A	RNR2	20	22	20	41	30.9762	31.5	42
1742	G	RNR2	19	23	19	41	30.9048	31.5	42
1743	T	RNR2	18	24	18	41	30.7857	31.5	42
1744	A	RNR2	17	25	17	41	30.619	31.5	42
1745	T	RNR2	16	26	16	41	30.4048	31.5	42
1746	A	RNR2	15	27	15	41	30.1429	31.5	42
1747	G	RNR2	14	28	14	41	29.8333	31.5	42
1748	G	RNR2	17	29	14	41	28.3478	30.5	46
1749	C	RNR2	16	30	14	41	28.0652	30.5	46
1750	G	RNR2	18	31	14	41	27.1429	28	49
1751	A	RNR2	17	32	14	41	26.8571	27	49
1752	T	RNR2	16	33	14	41	26.5306	26	49
1753	A	RNR2	17	34	14	41	25.8235	24	51
1754	G	RNR2	16	35	14	41	25.4706	23	51
1755	A	RNR2	15	36	14	41	25.0784	22	51
1756	A	RNR2	14	37	14	41	24.6471	21	51
1757	A	RNR2	14	38	14	41	24	20.5	52
1758	T	RNR2	14	39	14	41	23.3585	18	53
1759	T	RNR2	14	40	14	41	22.7222	18	54
1760	G	RNR2	13	41	13	41	22.2222	18	54
1761	A	RNR2	15	14	13	18	15.3793	15	29
1762	A	RNR2	14	15	13	18	15.3793	15	29
1763	A	RNR2	15	16	13	18	15.3226	15	31
1764	C	RNR2	14	17	13	18	15.2581	15	31
1765	C	RNR2	13	16	13	18	15.0345	15	29
1766	T	RNR2	53	17	13	53	26.0857	20.5	70
1767	G	RNR2	75	18	13	75	36.086	32	93
1768	G	RNR2	74	16	13	75	37.3444	35.5	90
1769	C	RNR2	73	17	13	75	37.9778	36.5	90
1770	G	RNR2	72	14	13	75	39.6628	39.5	86
1771	C	RNR2	71	14	13	75	40.6353	40	85
1772	A	RNR2	70	14	13	75	41.619	42.5	84
1773	A	RNR2	69	13	13	75	42.9756	44.5	82
1774	T	RNR2	68	14	13	75	43.6463	45.5	82
1775	A	RNR2	67	15	13	75	44.2927	46.5	82
1776	G	RNR2	66	14	13	75	45.675	48.5	80
1777	A	RNR2	65	15	13	75	46.3125	49.5	80
1778	T	RNR2	64	13	13	75	48.2078	51	77
1779	A	RNR2	63	14	14	75	48.8571	52	77
1780	T	RNR2	62	15	15	75	49.4805	53	77
1781	A	RNR2	61	16	16	75	50.0779	53	77
1782	G	RNR2	60	17	17	75	50.6494	53	77
1783	T	RNR2	59	18	18	75	51.1948	54	77
1784	A	RNR2	58	19	19	75	51.7143	55	77
1785	C	RNR2	57	20	20	75	52.2078	56	77
1786	C	RNR2	56	21	21	75	52.6753	56	77
1787	G	RNR2	55	22	22	75	53.1169	56	77
1788	C	RNR2	54	23	23	75	53.5325	56	77
1789	A	RNR2	53	24	24	75	53.9221	56	77
1790	A	RNR2	52	25	25	75	54.2857	56	77
1791	G	RNR2	51	26	26	75	54.6234	56	77
1792	G	RNR2	50	27	27	75	54.9351	56	77
1793	G	RNR2	49	28	28	75	55.2208	56	77
1794	A	RNR2	48	29	29	75	55.4805	56	77
1795	A	RNR2	47	30	30	75	55.7143	56	77
1796	A	RNR2	46	31	31	75	55.9221	56	77
1797	G	RNR2	45	32	32	75	56.1039	56	77
1798	A	RNR2	44	33	33	75	56.2597	56	77
1799	T	RNR2	43	34	34	75	56.3896	56	77
1800	G	RNR2	42	35	35	75	56.4935	56	77
1801	A	RNR2	41	36	36	75	56.5714	56	77
1802	A	RNR2	40	37	37	75	56.6234	56	77
1803	A	RNR2	39	38	38	75	56.6494	56	77
1804	A	RNR2	38	39	38	75	56.6494	56	77
1805	A	RNR2	37	40	37	75	56.6234	56	77
1806	T	RNR2	36	41	36	75	56.5714	56	77
1807	T	RNR2	35	42	35	75	56.4935	56	77
1808	A	RNR2	34	43	34	75	56.3896	56	77
1809	T	RNR2	33	44	33	75	56.2597	56	77
1810	A	RNR2	32	45	32	75	56.1039	56	77
1811	A	RNR2	31	46	31	75	55.9221	56	77
1812	C	RNR2	30	47	30	75	55.7143	56	77
1813	C	RNR2	29	48	29	75	55.4805	56	77
1814	A	RNR2	28	49	28	75	55.2208	56	77
1815	A	RNR2	27	50	27	75	54.9351	56	77
1816	G	RNR2	26	51	26	75	54.6234	56	77
1817	C	RNR2	25	52	25	75	54.2857	56	77
1818	A	RNR2	24	53	24	75	53.9221	56	77
1819	T	RNR2	23	53	23	75	53.5395	57	76
1820	A	RNR2	22	54	22	75	53.1316	57	76
1821	A	RNR2	21	55	21	75	52.6974	57	76
1822	T	RNR2	20	56	20	75	52.2368	57	76
1823	A	RNR2	19	57	19	75	51.75	57	76
1824	T	RNR2	18	58	18	75	51.2368	56.5	76
1825	A	RNR2	17	59	17	75	50.6974	55.5	76
1826	G	RNR2	16	60	16	75	50.1316	54.5	76
1827	C	RNR2	16	61	16	75	49.1169	52	77
1828	A	RNR2	15	62	15	75	48.5195	51	77
1829	A	RNR2	14	63	14	75	47.8961	50	77
1830	G	RNR2	14	64	14	75	46.8333	49.5	78
1831	G	RNR2	14	65	14	75	45.7848	47	79
1832	A	RNR2	14	66	14	75	44.75	46.5	80
1833	C	RNR2	16	67	14	75	43.0723	43	83
1834	T	RNR2	15	68	14	75	42.4458	42	83
1835	A	RNR2	44	69	14	75	38.7965	36	113
1836	A	RNR2	43	70	14	75	38.5664	36	113
1837	C	RNR2	42	71	14	75	38.3186	36	113
1838	C	RNR2	41	72	14	75	38.0531	36	113
1839	C	RNR2	40	73	14	75	37.7699	36	113
1840	C	RNR2	39	74	14	75	37.469	36	113
1841	T	RNR2	38	75	14	75	37.1504	36	113
1842	A	RNR2	37	16	14	44	26.9811	26	53
1843	T	RNR2	40	14	14	44	28.9444	31.5	54
1844	A	RNR2	39	14	14	44	29.6981	32	53
1845	C	RNR2	38	14	14	44	30.4615	34.5	52
1846	C	RNR2	37	14	14	44	31.2353	35	51
1847	T	RNR2	36	15	15	44	31.6667	36	51
1848	T	RNR2	35	16	15	44	32.0588	36	51
1849	C	RNR2	34	15	15	44	33.102	36	49
1850	T	RNR2	33	16	16	44	33.4694	36	49
1851	G	RNR2	32	17	17	44	33.7959	36	49
1852	C	RNR2	31	18	18	44	34.0816	36	49
1853	A	RNR2	30	19	19	44	34.3265	36	49
1854	T	RNR2	29	20	20	44	34.5306	36	49
1855	A	RNR2	28	21	21	44	34.6939	36	49
1856	A	RNR2	27	22	22	44	34.8163	36	49
1857	T	RNR2	26	23	23	44	34.898	36	49
1858	G	RNR2	25	24	24	44	34.9388	36	49
1859	A	RNR2	24	25	24	44	34.9388	36	49
1860	A	RNR2	23	26	23	44	34.898	36	49
1861	T	RNR2	22	27	22	44	34.8163	36	49
1862	T	RNR2	21	28	21	44	34.6939	36	49
1863	A	RNR2	20	29	20	44	34.5306	36	49
1864	A	RNR2	19	30	19	44	34.3265	36	49
1865	C	RNR2	18	31	18	44	34.0816	36	49
1866	T	RNR2	17	32	17	44	33.7959	36	49
1867	A	RNR2	19	33	17	44	32.6346	36	52
1868	G	RNR2	18	34	17	44	32.3462	36	52
1869	A	RNR2	17	35	17	44	32.0192	36	52
1870	A	RNR2	18	36	17	44	31.1667	35.5	54
1871	A	RNR2	17	37	17	44	30.8148	34.5	54
1872	T	RNR2	16	38	16	44	30.4259	33.5	54
1873	A	RNR2	16	39	16	44	29.7636	31	55
1874	A	RNR2	15	40	15	44	29.3273	30	55
1875	C	RNR2	17	41	15	44	28.2414	28.5	58
1876	T	RNR2	16	42	15	44	27.8103	27.5	58
1877	T	RNR2	15	43	15	44	27.3448	26.5	58
1878	T	RNR2	15	44	15	44	26.661	24	59
1879	G	RNR2	15	37	15	40	23.75	19.5	52
1880	C	RNR2	17	38	15	40	22.9636	18	55
1881	A	RNR2	16	39	15	40	22.5636	18	55
1882	A	RNR2	16	40	15	40	22.0357	18	56
1883	G	RNR2	18	17	15	19	16.5429	16	35
1884	G	RNR2	17	18	15	19	16.5429	16	35
1885	A	RNR2	19	19	15	19	16.6842	17	38
1886	G	RNR2	18	17	15	19	16.5429	16	35
1887	A	RNR2	17	18	15	19	16.5429	16	35
1888	G	RNR2	16	16	15	19	16.4375	16	32
1889	C	RNR2	88	15	15	88	42.3592	38	103
1890	C	RNR2	87	16	15	88	43.0583	39	103
1891	A	RNR2	86	17	15	88	43.7379	40	103
1892	A	RNR2	85	15	15	88	45.25	43.5	100
1893	A	RNR2	84	15	15	88	46.2525	44	99
1894	G	RNR2	83	15	15	88	47.2653	46.5	98
1895	C	RNR2	82	16	16	88	47.949	47.5	98
1896	T	RNR2	81	17	16	88	48.6122	48.5	98
1897	A	RNR2	80	16	16	88	49.9375	50.5	96
1898	A	RNR2	79	16	16	88	50.9579	51	95
1899	G	RNR2	78	17	16	88	51.6105	52	95
1900	A	RNR2	77	18	16	88	52.2421	53	95
1901	C	RNR2	99	17	16	99	60.6293	67.5	116
1902	C	RNR2	98	18	16	99	61.3276	68.5	116
1903	C	RNR2	97	19	16	99	62.0086	69.5	116
1904	C	RNR2	96	16	16	99	64.2857	72.5	112
1905	C	RNR2	95	17	17	99	64.9911	73.5	112
1906	G	RNR2	94	18	18	99	65.6786	74.5	112
1907	A	RNR2	93	19	19	99	66.3482	75.5	112
1908	A	RNR2	92	20	20	99	67	76.5	112
1909	A	RNR2	91	21	21	99	67.6339	77	112
1910	C	RNR2	90	22	22	99	68.25	77	112
1911	C	RNR2	89	23	23	99	68.8482	77.5	112
1912	A	RNR2	88	24	24	99	69.4286	78	112
1913	G	RNR2	87	25	25	99	69.9911	78	112
1914	A	RNR2	86	26	26	99	70.5357	78.5	112
1915	C	RNR2	85	27	27	99	71.0625	79	112
1916	G	RNR2	84	28	28	99	71.5714	79	112
1917	A	RNR2	83	29	29	99	72.0625	79.5	112
1918	G	RNR2	82	30	30	99	72.5357	80	112
1919	C	RNR2	81	31	31	99	72.9911	80	112
1920	T	RNR2	80	32	32	99	73.4286	80	112
1921	A	RNR2	79	33	33	99	73.8482	80	112
1922	C	RNR2	78	34	34	99	74.25	80	112
1923	C	RNR2	77	35	35	99	74.6339	80	112
1924	T	RNR2	76	36	36	99	75	80	112
1925	A	RNR2	75	37	37	99	75.3482	80	112
1926	A	RNR2	74	38	38	99	75.6786	80	112
1927	G	RNR2	73	39	39	99	75.9911	80	112
1928	A	RNR2	72	40	40	99	76.2857	80	112
1929	A	RNR2	71	41	41	99	76.5625	80	112
1930	C	RNR2	70	42	42	99	76.8214	80	112
1931	A	RNR2	69	43	43	99	77.0625	80	112
1932	G	RNR2	68	44	44	99	77.2857	80	112
1933	C	RNR2	67	45	45	99	77.4911	80	112
1934	T	RNR2	66	46	46	99	77.6786	80	112
1935	A	RNR2	65	47	47	99	77.8482	80	112
1936	A	RNR2	64	48	48	99	78	80	112
1937	A	RNR2	63	49	49	99	78.1339	80	112
1938	A	RNR2	62	50	50	99	78.25	80	112
1939	G	RNR2	61	51	51	99	78.3482	80	112
1940	A	RNR2	60	52	52	99	78.4286	80	112
1941	G	RNR2	59	53	53	99	78.4911	80	112
1942	C	RNR2	58	54	54	99	78.5357	80	112
1943	A	RNR2	57	55	55	99	78.5625	80	112
1944	C	RNR2	56	56	56	99	78.5714	80	112
1945	A	RNR2	55	57	55	99	78.5625	80	112
1946	C	RNR2	54	58	54	99	78.5357	80	112
1947	C	RNR2	53	59	53	99	78.4911	80	112
1948	C	RNR2	52	60	52	99	78.4286	80	112
1949	G	RNR2	51	61	51	99	78.3482	80	112
1950	T	RNR2	50	62	50	99	78.25	80	112
1951	C	RNR2	49	63	49	99	78.1339	80	112
1952	T	RNR2	48	64	48	99	78	80	112
1953	A	RNR2	47	65	47	99	77.8482	80	112
1954	T	RNR2	46	66	46	99	77.6786	80	112
1955	G	RNR2	45	67	45	99	77.4911	80	112
1956	T	RNR2	44	68	44	99	77.2857	80	112
1957	A	RNR2	43	69	43	99	77.0625	80	112
1958	G	RNR2	42	70	42	99	76.8214	80	112
1959	C	RNR2	41	71	41	99	76.5625	80	112
1960	A	RNR2	40	72	40	99	76.2857	80	112
1961	A	RNR2	39	73	39	99	75.9911	80	112
1962	A	RNR2	38	74	38	99	75.6786	80	112
1963	A	RNR2	37	75	37	99	75.3482	80	112
1964	T	RNR2	36	76	36	99	75	80	112
1965	A	RNR2	35	77	35	99	74.6339	80	112
1966	G	RNR2	34	78	34	99	74.25	80	112
1967	T	RNR2	33	79	33	99	73.8482	80	112
1968	G	RNR2	32	80	32	99	73.4286	80	112
1969	G	RNR2	31	81	31	99	72.9911	80	112
1970	G	RNR2	30	82	30	99	72.5357	80	112
1971	A	RNR2	29	83	29	99	72.0625	79.5	112
1972	A	RNR2	28	84	28	99	71.5714	79	112
1973	G	RNR2	27	85	27	99	71.0625	79	112
1974	A	RNR2	26	86	26	99	70.5357	78.5	112
1975	T	RNR2	25	87	25	99	69.9911	78	112
1976	T	RNR2	24	88	24	99	69.4286	78	112
1977	T	RNR2	23	77	23	99	67.21	73.5	100
1978	A	RNR2	27	78	23	99	64.7238	69	105
1979	T	RNR2	26	79	23	99	64.2286	68	105
1980	A	RNR2	25	80	23	99	63.7143	67	105
1981	G	RNR2	24	81	23	99	63.181	66	105
1982	G	RNR2	23	82	23	99	62.6286	65	105
1983	T	RNR2	22	83	22	99	62.0571	64	105
1984	A	RNR2	21	84	21	99	61.4667	63	105
1985	G	RNR2	20	85	20	99	60.8571	62	105
1986	A	RNR2	19	86	19	99	60.2286	61	105
1987	G	RNR2	18	87	18	99	59.581	60	105
1988	G	RNR2	17	88	17	99	58.9143	59	105
1989	C	RNR2	16	89	16	99	58.2286	58	105
1990	G	RNR2	51	90	16	99	51.6454	46	141
1991	A	RNR2	50	91	16	99	51.3617	46	141
1992	C	RNR2	49	92	16	99	51.0638	46	141
1993	A	RNR2	48	93	16	99	50.7518	46	141
1994	A	RNR2	47	94	16	99	50.4255	46	141
1995	A	RNR2	46	95	16	99	50.0851	46	141
1996	C	RNR2	60	96	16	99	50.141	48	156
1997	C	RNR2	59	97	16	99	49.9038	48	156
1998	T	RNR2	58	98	16	99	49.6538	48	156
1999	A	RNR2	57	99	16	99	49.391	48	156
[truncated: 14,570 more rows]

## Sheet: Approximate Interference Map
Position in Mitochondria genome	Nucleotide	Gene	Longest similar subsequence starting from this position	Longest similar subsequence starting from this position in reverse direction	Shortest similar subsequence covering this position	Longest similar subsequence covering this position	Average length of longest similar subsequences covering this position	Median length of longest similar subsequences covering this position	Number of longest similar subsequences (both strands included) covering this position
1	G	NONCODING	19	37	19	47	32.8393	37	56
2	A	NONCODING	22	38	19	47	31.7667	34.5	60
3	T	NONCODING	21	37	19	47	31.2759	32.5	58
4	C	NONCODING	20	38	19	47	30.9828	31.5	58
5	A	NONCODING	19	39	19	47	30.6552	30.5	58
6	C	NONCODING	18	39	18	47	30.1404	28	57
7	A	NONCODING	19	40	18	47	29.4068	26	59
8	G	NONCODING	18	41	18	47	29.0339	25	59
9	G	NONCODING	20	42	18	47	28.2097	23.5	62
10	T	NONCODING	19	43	18	47	27.8387	22.5	62
11	C	NONCODING	29	44	18	47	27.0685	23	73
12	T	NONCODING	28	45	18	47	26.8493	23	73
13	A	NONCODING	27	46	18	47	26.6027	23	73
14	T	NONCODING	26	47	18	47	26.3288	23	73
15	C	NONCODING	25	19	18	29	21.4318	20	44
16	A	NONCODING	24	19	18	29	21.6047	20	43
17	C	NONCODING	23	19	18	29	21.7619	20.5	42
18	C	NONCODING	22	20	18	29	21.8333	21	42
19	C	NONCODING	21	19	18	29	21.975	21	40
20	T	NONCODING	20	19	18	29	22.0769	21	39
21	A	NONCODING	19	20	18	29	22.0769	21	39
22	T	NONCODING	18	21	18	29	22.0256	21	39
23	T	NONCODING	19	22	18	29	21.8049	21	41
24	A	NONCODING	18	18	18	29	21.9444	21	36
25	A	NONCODING	20	19	18	29	21.7692	20	39
26	C	NONCODING	19	18	18	29	21.9459	20	37
27	C	NONCODING	34	19	18	34	23.6226	23	53
28	A	NONCODING	33	20	18	34	23.8868	23	53
29	C	NONCODING	31	19	18	34	24.2745	24	51
30	T	NONCODING	32	20	18	34	24.6731	24.5	52
31	C	NONCODING	31	21	18	34	24.8846	25	52
32	A	NONCODING	30	22	18	34	25.0577	25	52
33	C	NONCODING	29	23	18	34	25.1923	25.5	52
34	G	NONCODING	28	24	18	34	25.2885	26	52
35	G	NONCODING	27	25	18	34	25.3462	26	52
36	G	NONCODING	26	26	18	34	25.3654	26	52
37	A	NONCODING	25	27	18	34	25.3462	26	52
38	G	NONCODING	24	28	18	34	25.2885	26	52
39	C	NONCODING	23	29	18	34	25.1923	25.5	52
40	T	NONCODING	22	18	18	34	25.525	26	40
41	C	NONCODING	21	19	18	34	25.6	26	40
42	T	NONCODING	21	18	18	34	25.8974	26	39
43	C	NONCODING	21	19	19	34	25.85	26	40
44	C	NONCODING	21	20	19	34	25.7805	25	41
45	A	NONCODING	20	19	19	34	26.1026	26	39
46	T	NONCODING	19	20	19	34	26.1026	26	39
47	G	NONCODING	19	21	19	34	25.9	26	40
48	C	NONCODING	19	22	19	34	25.6829	25	41
49	A	NONCODING	21	23	19	34	25.2727	25	44
50	T	NONCODING	22	24	19	34	25.087	24.5	46
51	T	NONCODING	21	25	19	34	25.0217	24.5	46
52	T	NONCODING	20	26	19	34	24.913	23.5	46
53	G	NONCODING	19	27	19	34	24.7609	22.5	46
54	G	NONCODING	18	28	18	34	24.5652	22	46
55	T	NONCODING	17	29	17	34	24.3261	22	46
56	A	NONCODING	17	30	17	34	23.9149	21	47
57	T	NONCODING	17	31	17	34	23.5	21	48
58	T	NONCODING	17	32	17	34	23.0816	21	49
59	T	NONCODING	19	33	17	34	22.5385	21	52
60	T	NONCODING	18	34	17	34	22.0784	21	51
61	C	NONCODING	17	32	17	32	21.2653	21	49
62	G	NONCODING	17	21	17	22	19.1053	19	38
63	T	NONCODING	28	21	17	28	20.0408	19	49
64	C	NONCODING	27	21	17	28	20.1458	19	48
65	T	NONCODING	26	19	17	28	20.2667	19	45
66	G	NONCODING	25	19	17	28	20.4318	19.5	44
67	G	NONCODING	24	19	17	28	20.5814	20	43
68	G	NONCODING	23	20	17	28	20.6744	20	43
69	G	NONCODING	22	21	17	28	20.7209	20	43
70	G	NONCODING	21	21	17	28	20.7143	20.5	42
71	G	NONCODING	20	22	17	28	20.6905	20	42
72	T	NONCODING	19	17	17	28	20.8056	20	36
73	A	NONCODING	17	17	17	28	20.9143	20	35
74	T	NONCODING	20	17	17	28	20.9459	20	37
75	G	NONCODING	19	17	17	28	21.1111	20	36
76	C	NONCODING	18	18	17	28	21.1389	20	36
77	A	NONCODING	17	19	17	28	21.1111	20	36
78	C	NONCODING	16	17	16	28	21.303	20	33
79	G	NONCODING	17	17	16	28	21.1471	20.5	34
80	C	NONCODING	16	18	16	28	21.1176	20.5	34
81	G	NONCODING	18	19	16	28	20.7838	20	37
82	A	NONCODING	17	20	16	28	20.7297	20	37
83	T	NONCODING	16	21	16	28	20.6216	20	37
84	A	NONCODING	17	22	16	28	20.3077	19	39
85	G	NONCODING	17	23	16	28	20.1	19	40
86	C	NONCODING	18	24	16	28	19.8571	18	42
87	A	NONCODING	18	25	16	28	19.6744	18	43
88	T	NONCODING	18	26	16	28	19.4773	18	44
89	T	NONCODING	18	27	16	28	19.2667	18	45
90	G	NONCODING	21	28	16	28	19.2083	18	48
91	C	NONCODING	20	18	16	21	17.8684	18	38
92	G	NONCODING	20	19	16	21	17.9744	18	39
93	A	NONCODING	19	20	16	21	17.9744	18	39
94	G	NONCODING	19	16	16	21	17.9714	18	35
95	A	NONCODING	18	17	16	21	18.0286	18	35
96	C	NONCODING	19	16	16	21	18.2	18	35
97	G	NONCODING	19	17	16	21	18.3056	18	36
98	C	NONCODING	18	18	16	21	18.3333	18	36
99	T	NONCODING	20	16	16	21	18.5556	18.5	36
100	G	NONCODING	19	17	17	21	18.6389	19	36
101	G	NONCODING	18	17	17	21	18.7143	19	35
102	A	NONCODING	17	17	17	21	18.7647	19	34
103	G	NONCODING	17	18	17	21	18.7143	19	35
104	C	NONCODING	22	18	17	22	18.95	19	40
105	C	NONCODING	21	18	17	22	19.0513	19	39
106	G	NONCODING	19	18	17	22	19.1053	19	38
107	G	NONCODING	39	18	17	39	23.1404	20	57
108	A	NONCODING	38	19	17	39	23.4912	20	57
109	G	NONCODING	37	20	17	39	23.807	20	57
110	C	NONCODING	36	21	17	39	24.0877	21	57
111	A	NONCODING	35	20	17	39	24.4727	21	55
112	C	NONCODING	34	19	17	39	24.9245	21	53
113	C	NONCODING	33	18	17	39	25.451	22	51
114	C	NONCODING	32	19	17	39	25.7255	22	51
115	T	NONCODING	31	19	17	39	26.1	24.5	50
116	A	NONCODING	30	18	17	39	26.6458	26.5	48
117	T	NONCODING	29	19	17	39	26.875	27.5	48
118	G	NONCODING	28	20	17	39	27.0625	28	48
119	T	NONCODING	27	17	17	39	28	29	44
120	C	NONCODING	26	17	17	39	28.4651	29	43
121	G	NONCODING	25	18	18	39	28.6512	29	43
122	C	NONCODING	24	19	19	39	28.7907	29	43
123	A	NONCODING	23	20	19	39	28.8837	29	43
124	G	NONCODING	22	21	19	39	28.9302	29	43
125	T	NONCODING	21	22	20	39	29.1667	29.5	42
126	A	NONCODING	20	20	20	39	29.5	30	40
127	T	NONCODING	25	21	20	39	28.6957	28.5	46
128	C	NONCODING	24	22	20	39	28.7609	28.5	46
129	T	NONCODING	23	23	20	39	28.7826	28.5	46
130	G	NONCODING	22	24	20	39	28.7609	28.5	46
131	T	NONCODING	21	25	20	39	28.6957	28.5	46
132	C	NONCODING	21	26	20	39	28.4468	28	47
133	T	NONCODING	20	27	20	39	28.3191	28	47
134	T	NONCODING	22	28	20	39	27.78	27.5	50
135	T	NONCODING	21	29	20	39	27.64	26.5	50
136	G	NONCODING	20	30	20	39	27.46	25.5	50
137	A	NONCODING	21	31	20	39	27.0192	25	52
138	T	NONCODING	20	32	20	39	26.8077	24.5	52
139	T	NONCODING	20	33	20	39	26.4528	24	53
140	C	NONCODING	20	34	20	39	26.0926	23.5	54
141	C	NONCODING	21	35	20	39	25.6607	23	56
142	T	NONCODING	20	36	20	39	25.3929	22.5	56
143	G	NONCODING	20	37	20	39	25.0175	22	57
144	C	NONCODING	20	38	20	39	24.6379	22	58
145	C	NONCODING	19	39	19	39	24.3103	22	58
146	T	NONCODING	18	20	18	25	21.0263	21	38
147	C	NONCODING	19	21	18	25	20.875	21	40
148	A	NONCODING	18	22	18	25	20.8	20.5	40
149	T	NONCODING	20	23	18	25	20.6279	20	43
150	C	NONCODING	19	24	18	25	20.5349	20	43
151	C	NONCODING	21	25	18	25	20.4348	20	46
152	T	NONCODING	20	21	18	22	20	20	41
153	A	NONCODING	19	20	18	22	19.9231	20	39
154	T	NONCODING	18	21	18	22	19.8718	20	39
155	T	NONCODING	19	22	18	22	19.7561	20	41
156	A	NONCODING	18	20	18	21	19.5526	20	38
157	T	NONCODING	17	21	17	21	19.4737	20	38
158	T	NONCODING	16	20	16	21	19.2778	20	36
159	T	NONCODING	15	20	15	21	19.1143	19	35
160	A	NONCODING	16	20	15	21	18.7778	19	36
161	T	NONCODING	20	21	15	21	18.6829	19	41
162	C	NONCODING	20	20	15	21	18.6	19	40
163	G	NONCODING	19	20	15	21	18.5385	19	39
164	C	NONCODING	19	18	15	21	18.4865	19	37
165	A	NONCODING	18	19	15	21	18.4865	19	37
166	C	NONCODING	21	18	15	21	18.641	19	39
167	C	NONCODING	20	19	15	21	18.6923	19	39
168	T	NONCODING	19	20	15	21	18.6923	19	39
169	A	NONCODING	18	19	15	21	18.5946	19	37
170	C	NONCODING	17	20	15	21	18.5405	19	37
171	G	NONCODING	18	21	15	21	18.4359	19	39
172	T	NONCODING	20	18	15	21	18.3421	19	38
173	T	NONCODING	20	19	15	21	18.4359	19	39
174	C	NONCODING	21	15	15	21	18.8056	19	36
175	A	NONCODING	20	16	16	21	18.9444	19	36
176	A	NONCODING	19	16	16	21	19.1143	19	35
177	T	NONCODING	18	17	17	21	19.1714	19	35
178	A	NONCODING	19	18	17	21	19.1892	19	37
179	T	NONCODING	19	19	17	21	19.2105	19	38
180	T	NONCODING	18	20	17	21	19.1842	19	38
181	A	NONCODING	17	20	17	21	19.0811	19	37
182	C	NONCODING	17	19	17	21	18.9167	19	36
183	A	NONCODING	18	18	17	21	18.8333	19	36
184	G	NONCODING	18	19	17	21	18.8108	19	37
185	G	NONCODING	17	20	17	21	18.7568	19	37
186	C	NONCODING	19	21	17	21	18.675	19	40
187	G	NONCODING	20	17	17	21	18.6486	19	37
188	A	NONCODING	20	18	17	21	18.7632	19	38
189	A	NONCODING	21	18	17	21	18.9487	19	39
190	C	NONCODING	20	19	17	21	19	19	39
191	A	NONCODING	21	20	17	21	19.122	19	41
192	T	NONCODING	20	20	17	21	19.1	19	40
193	A	NONCODING	21	20	17	21	19.1707	19	41
194	C	NONCODING	21	21	17	21	19.2381	19.5	42
195	T	NONCODING	22	18	17	22	19.35	20	40
196	T	NONCODING	21	19	17	22	19.425	20	40
197	A	NONCODING	20	19	17	22	19.4615	20	39
198	C	NONCODING	21	17	17	22	19.6842	20	38
199	T	NONCODING	21	17	17	22	19.8947	20	38
200	A	NONCODING	22	18	17	22	20.1	20.5	40
201	A	NONCODING	34	18	17	34	22.4231	21	52
202	A	NONCODING	33	17	17	34	22.92	21	50
203	G	NONCODING	32	18	18	34	23.22	21	50
204	T	NONCODING	31	19	19	34	23.48	21	50
205	G	NONCODING	35	19	19	35	24.7407	22	54
206	T	NONCODING	34	20	20	35	25.0185	22	54
207	G	NONCODING	33	20	20	35	25.3585	22	53
208	T	NONCODING	32	20	20	35	25.6923	22.5	52
209	T	NONCODING	31	21	20	35	25.9038	23.5	52
210	A	NONCODING	30	20	20	35	26.3	25.5	50
211	A	NONCODING	29	21	20	35	26.48	26.5	50
212	T	NONCODING	28	20	20	35	26.875	28	48
213	T	NONCODING	27	21	20	35	27.0208	28	48
214	A	NONCODING	26	21	20	35	27.2553	28	47
215	A	NONCODING	25	21	20	35	27.4783	28.5	46
216	T	NONCODING	24	22	20	35	27.5435	28.5	46
217	T	NONCODING	23	20	20	35	28.0233	29	43
218	A	NONCODING	22	21	21	35	28.0698	29	43
219	A	NONCODING	23	21	21	35	28.0227	29	44
220	T	NONCODING	22	21	21	35	28.2093	29	43
221	G	NONCODING	21	22	21	35	28.2093	29	43
222	C	NONCODING	21	22	21	35	28.1628	29	43
223	T	NONCODING	21	23	21	35	27.9773	29	44
224	T	NONCODING	22	24	21	35	27.6739	28.5	46
225	G	NONCODING	22	25	21	35	27.5106	28	47
226	T	NONCODING	21	26	21	35	27.4255	28	47
227	A	NONCODING	22	27	21	35	27.102	27	49
228	G	NONCODING	21	28	21	35	26.9796	27	49
229	G	NONCODING	20	29	20	35	26.8163	26	49
230	A	NONCODING	21	30	20	35	26.4118	24	51
231	C	NONCODING	21	31	20	35	26.1346	23.5	52
232	A	NONCODING	22	32	20	35	25.7963	23	54
233	T	NONCODING	21	33	20	35	25.5926	22.5	54
234	A	NONCODING	21	34	20	35	25.2909	22	55
235	A	NONCODING	21	31	20	35	24.4038	22	52
236	T	NONCODING	20	32	20	35	24.1923	22	52
237	A	NONCODING	21	33	20	35	23.8519	22	54
238	A	NONCODING	20	34	20	35	23.6111	22	54
239	T	NONCODING	21	35	20	35	23.2679	21.5	56
240	A	NONCODING	20	22	20	23	21.1667	21	42
241	A	NONCODING	20	23	20	23	21.093	21	43
242	C	NONCODING	19	21	19	22	20.925	21	40
243	A	NONCODING	20	21	19	22	20.8293	21	41
244	A	NONCODING	19	21	19	22	20.775	21	40
245	T	NONCODING	19	22	19	22	20.6829	21	41
246	T	NONCODING	19	22	19	22	20.5366	21	41
247	G	NONCODING	19	21	19	22	20.375	21	40
248	A	NONCODING	19	22	19	22	20.2927	20	41
249	A	NONCODING	19	20	19	22	20.1282	20	39
250	T	NONCODING	20	21	19	22	20.0976	20	41
251	G	NONCODING	21	21	19	22	20.0952	20	42
252	T	NONCODING	20	21	19	22	20.0488	20	41
253	C	NONCODING	19	22	19	22	20	20	41
254	T	NONCODING	21	21	19	21	19.9048	20	42
255	G	NONCODING	20	21	19	21	19.8537	20	41
256	C	NONCODING	20	20	19	21	19.8	20	40
257	A	NONCODING	20	21	19	21	19.8049	20	41
258	C	NONCODING	19	20	19	21	19.7179	20	39
259	A	NONCODING	19	21	19	21	19.675	20	40
260	G	NONCODING	20	20	19	21	19.6	20	40
261	C	NONCODING	20	19	19	21	19.6154	20	39
262	C	NONCODING	20	20	19	21	19.65	20	40
263	A	NONCODING	19	19	19	21	19.6316	20	38
264	C	NONCODING	20	19	19	21	19.6667	20	39
265	T	NONCODING	19	19	19	21	19.6842	20	38
266	T	NONCODING	19	19	19	21	19.6842	20	38
267	T	NONCODING	18	19	18	21	19.6757	20	37
268	C	NONCODING	19	19	18	21	19.6316	20	38
269	C	NONCODING	20	20	18	21	19.65	20	40
270	A	NONCODING	22	20	18	22	19.7857	20	42
271	C	NONCODING	21	21	18	22	19.8095	20	42
272	A	NONCODING	22	19	18	22	19.9024	20	41
273	C	NONCODING	21	20	18	22	19.9512	20	41
274	A	NONCODING	21	21	18	22	20	20	42
275	G	NONCODING	21	20	18	22	20	20	41
276	A	NONCODING	20	20	18	22	20	20	40
277	C	NONCODING	22	19	18	22	20.1463	20	41
278	A	NONCODING	21	19	18	22	20.225	20	40
279	T	NONCODING	20	20	18	22	20.25	20	40
280	C	NONCODING	20	20	18	22	20.25	20	40
281	A	NONCODING	23	20	18	23	20.4419	20	43
282	T	NONCODING	22	19	18	23	20.5366	21	41
283	A	NONCODING	22	20	18	23	20.6429	21	42
284	A	NONCODING	21	19	18	23	20.725	21	40
285	C	NONCODING	20	18	18	23	20.8684	21	38
286	A	NONCODING	22	19	19	23	20.9756	21	41
287	A	NONCODING	21	19	19	23	21.075	21	40
288	A	NONCODING	20	20	20	23	21.1	21	40
289	A	NONCODING	19	20	19	23	21.1026	21	39
290	A	NONCODING	19	21	19	23	21.025	21	40
291	A	NONCODING	20	22	19	23	20.9286	21	42
292	T	NONCODING	20	21	19	23	20.8293	21	41
293	T	NONCODING	20	22	19	23	20.7857	21	42
294	T	NONCODING	22	21	19	23	20.7674	21	43
295	C	NONCODING	21	21	19	23	20.7619	21	42
296	C	NONCODING	20	20	19	23	20.75	21	40
297	A	NONCODING	21	21	19	23	20.7619	21	42
298	C	NONCODING	21	22	19	23	20.7674	21	43
299	C	NONCODING	20	20	19	23	20.7	21	40
300	A	NONCODING	21	20	19	23	20.7317	21	41
301	A	NONCODING	22	21	19	23	20.814	21	43
302	A	NONCODING	21	22	19	23	20.814	21	43
303	C	NONCODING	22	23	19	23	20.8444	21	45
304	C	NONCODING	22	22	19	22	20.7727	21	44
305	C	NONCODING	21	20	19	22	20.7317	21	41
306	C	NONCODING	22	21	19	22	20.814	21	43
307	C	NONCODING	21	22	19	22	20.814	21	43
308	C	NONCODING	21	19	19	22	20.825	21	40
309	C	NONCODING	20	19	19	22	20.8974	21	39
310	T	NONCODING	20	20	20	22	20.9	21	40
311	C	NONCODING	19	20	19	22	20.8974	21	39
312	C	NONCODING	20	20	19	22	20.85	21	40
313	C	NONCODING	19	20	19	22	20.8462	21	39
314	C	NONCODING	19	21	19	22	20.775	21	40
315	C	NONCODING	19	22	19	22	20.6829	21	41
316	G	NONCODING	21	20	19	22	20.5854	21	41
317	C	NONCODING	22	21	19	22	20.6744	21	43
318	T	NONCODING	21	21	19	22	20.6667	21	42
319	T	NONCODING	20	20	19	22	20.65	21	40
320	C	NONCODING	20	21	19	22	20.6341	21	41
321	T	NONCODING	20	21	19	22	20.5854	21	41
322	G	NONCODING	19	22	19	22	20.5366	21	41
323	G	NONCODING	19	21	19	22	20.375	20	40
324	C	NONCODING	20	22	19	22	20.3095	20	42
325	C	NONCODING	20	22	19	22	20.2143	20	42
326	A	NONCODING	20	21	19	22	20.0976	20	41
327	C	NONCODING	19	22	19	22	20.0488	20	41
328	A	NONCODING	21	21	19	22	19.9524	20	42
329	G	NONCODING	20	20	19	22	19.9	20	40
330	C	NONCODING	20	19	19	22	19.9231	20	39
331	A	NONCODING	20	20	19	22	19.95	20	40
332	C	NONCODING	20	19	19	22	19.9744	20	39
333	T	NONCODING	19	19	19	22	20	20	38
334	T	NONCODING	20	19	19	22	20.0256	20	39
335	A	NONCODING	21	20	19	22	20.0976	20	41
336	A	NONCODING	20	21	19	22	20.0976	20	41
337	A	NONCODING	20	21	19	22	20.0488	20	41
338	C	NONCODING	20	22	19	22	20.0238	20	42
339	A	NONCODING	29	20	19	29	21.0204	20	49
340	C	NONCODING	27	20	19	29	21.1875	20	48
341	A	NONCODING	36	19	19	36	23.3091	20	55
342	T	NONCODING	35	19	19	36	23.6852	20.5	54
343	C	NONCODING	34	20	19	36	23.963	21	54
344	T	NONCODING	33	20	19	36	24.283	21	53
345	C	NONCODING	32	20	19	36	24.5962	21	52
346	T	NONCODING	31	19	19	36	25.02	22.5	50
347	G	NONCODING	30	20	19	36	25.24	23.5	50
348	C	NONCODING	29	21	19	36	25.42	24.5	50
349	C	NONCODING	28	20	19	36	25.7708	26.5	48
350	A	NONCODING	27	20	19	36	26.0426	27	47
351	A	NONCODING	26	20	19	36	26.3043	27	46
352	A	NONCODING	25	19	19	36	26.7273	27.5	44
353	C	NONCODING	24	20	20	36	26.8409	27.5	44
354	C	NONCODING	23	20	20	36	27.0698	27	43
355	C	NONCODING	22	21	20	36	27.1163	27	43
356	C	NONCODING	21	20	20	36	27.439	28	41
357	A	NONCODING	22	20	20	36	27.381	28	42
358	A	NONCODING	21	20	20	36	27.5854	28	41
359	A	NONCODING	20	21	20	36	27.5854	28	41
360	A	NONCODING	19	22	19	36	27.5366	28	41
361	A	NONCODING	19	23	19	36	27.2619	28	42
362	C	NONCODING	22	24	19	36	26.6522	27	46
363	A	NONCODING	21	25	19	36	26.587	27	46
364	A	NONCODING	20	26	19	36	26.4783	27	46
365	A	NONCODING	19	27	19	36	26.3261	27	46
366	G	NONCODING	19	28	19	36	26	26	47
367	A	NONCODING	22	29	19	36	25.42	23.5	50
368	A	NONCODING	21	28	19	36	25.1837	22	49
369	C	NONCODING	32	29	19	36	25.5082	24	61
370	C	NONCODING	31	30	19	36	25.541	24	61
371	C	NONCODING	30	31	19	36	25.541	24	61
372	T	NONCODING	29	32	19	36	25.5082	24	61
373	A	NONCODING	28	33	19	36	25.4426	24	61
374	A	NONCODING	27	34	19	36	25.3443	24	61
375	C	NONCODING	26	35	19	36	25.2131	24	61
376	A	NONCODING	25	36	19	36	25.0492	24	61
377	C	NONCODING	23	21	19	32	23.5333	22	45
378	C	NONCODING	42	22	19	42	26.6719	26	64
379	A	NONCODING	41	19	19	42	27.4	27	60
380	G	NONCODING	40	19	19	42	27.8983	27	59
381	C	NONCODING	39	20	19	42	28.2373	27	59
382	C	NONCODING	38	21	19	42	28.5424	28	59
383	T	NONCODING	37	22	19	42	28.8136	28	59
384	A	NONCODING	36	19	19	42	29.6727	29	55
385	A	NONCODING	35	19	19	42	30.1667	30	54
386	C	NONCODING	34	20	20	42	30.4444	30	54
387	C	NONCODING	33	21	21	42	30.6852	30.5	54
388	A	NONCODING	32	22	21	42	30.8889	31	54
389	G	NONCODING	31	21	21	42	31.4231	31	52
390	A	NONCODING	30	22	22	42	31.5962	31	52
391	T	NONCODING	29	23	23	42	31.7308	31	52
392	T	NONCODING	28	24	23	42	31.8269	31	52
393	T	NONCODING	27	25	23	42	31.8846	31	52
394	C	NONCODING	26	26	23	42	31.9038	31	52
395	A	NONCODING	25	27	23	42	31.8846	31	52
396	A	NONCODING	24	28	23	42	31.8269	31	52
397	A	NONCODING	23	29	23	42	31.7308	31	52
398	T	NONCODING	22	30	22	42	31.5962	31	52
399	T	NONCODING	22	31	22	42	31.2642	31	53
400	T	NONCODING	21	32	21	42	31.2308	31	52
401	T	NONCODING	20	24	20	42	31.4545	32	44
402	A	NONCODING	35	25	20	42	30.5833	31	60
403	T	NONCODING	34	26	20	42	30.7333	31	60
404	C	NONCODING	33	27	20	42	30.85	31.5	60
405	T	NONCODING	32	28	20	42	30.9333	32	60
406	T	NONCODING	31	29	20	42	30.9833	32	60
407	T	NONCODING	30	30	20	42	31	32	60
408	T	NONCODING	29	31	20	42	30.9833	32	60
409	G	NONCODING	28	32	20	42	30.9333	32	60
410	G	NONCODING	27	33	20	42	30.85	31.5	60
411	C	NONCODING	26	34	20	42	30.7333	31	60
412	G	NONCODING	25	35	20	42	30.5833	31	60
413	G	NONCODING	24	36	20	42	30.4	30.5	60
414	T	NONCODING	23	37	20	42	30.1833	30	60
415	A	NONCODING	22	38	20	42	29.9333	30	60
416	T	NONCODING	21	39	20	42	29.65	29.5	60
417	G	NONCODING	20	40	20	42	29.3333	29	60
418	C	NONCODING	19	41	19	42	28.9833	29	60
419	A	NONCODING	19	42	19	42	28.459	28	61
420	C	NONCODING	20	22	19	35	25.7381	25.5	42
421	T	NONCODING	29	20	19	35	25.9184	26	49
422	T	NONCODING	28	21	19	35	26.0816	26	49
423	T	NONCODING	27	22	19	35	26.2041	26	49
424	T	NONCODING	26	23	19	35	26.2857	26	49
425	A	NONCODING	25	24	19	35	26.3265	26	49
426	A	NONCODING	24	25	19	35	26.3265	26	49
427	C	NONCODING	23	26	19	35	26.2857	26	49
428	A	NONCODING	22	27	19	35	26.2041	26	49
429	G	NONCODING	21	28	19	35	26.0816	26	49
430	T	NONCODING	20	29	19	35	25.9184	26	49
431	C	NONCODING	19	30	19	35	25.7143	25	49
432	A	NONCODING	19	31	19	35	25.36	25	50
433	C	NONCODING	19	32	19	35	25	24	51
434	C	NONCODING	18	33	18	35	24.7255	24	51
435	C	NONCODING	21	34	18	35	24.1273	23	55
436	C	NONCODING	23	35	18	35	23.8276	23	58
437	C	NONCODING	22	19	18	29	22.1951	21	41
438	C	NONCODING	21	19	18	29	22.325	22	40
439	A	NONCODING	21	20	18	29	22.3415	21	41
440	A	NONCODING	21	20	18	29	22.3902	21	41
441	C	NONCODING	20	21	18	29	22.3902	21	41
442	T	NONCODING	20	22	18	29	22.3095	21.5	42
443	A	NONCODING	20	23	18	29	22.2093	21	43
444	A	NONCODING	20	24	18	29	22.0909	21	44
445	C	NONCODING	20	25	18	29	21.9556	21	45
446	A	NONCODING	21	26	18	29	21.8085	21	47
447	C	NONCODING	20	27	18	29	21.6809	21	47
448	A	NONCODING	21	28	18	29	21.5102	21	49
449	T	NONCODING	21	29	18	29	21.36	21	50
450	T	NONCODING	21	19	18	23	20.425	21	40
451	A	NONCODING	22	19	18	23	20.5854	21	41
452	T	NONCODING	21	18	18	23	20.7436	21	39
453	T	NONCODING	20	19	19	23	20.7949	21	39
454	T	NONCODING	22	20	20	23	20.881	21	42
455	T	NONCODING	21	21	20	23	20.9048	21	42
456	C	NONCODING	22	21	20	23	20.9535	21	43
457	C	NONCODING	21	22	20	23	20.9535	21	43
458	C	NONCODING	22	23	20	23	20.9778	21	45
459	C	NONCODING	21	21	20	22	20.8571	21	42
460	T	NONCODING	20	21	20	22	20.8293	21	41
461	C	NONCODING	19	20	19	22	20.7949	21	39
462	C	NONCODING	21	20	19	22	20.7805	21	41
463	C	NONCODING	20	20	19	22	20.8	21	40
464	A	NONCODING	19	20	19	22	20.7949	21	39
465	C	NONCODING	20	20	19	22	20.75	21	40
466	T	NONCODING	19	21	19	22	20.725	21	40
467	C	NONCODING	19	20	19	22	20.641	21	39
468	C	NONCODING	19	21	19	22	20.575	21	40
469	C	NONCODING	19	21	19	22	20.475	21	40
470	A	NONCODING	21	21	19	22	20.4286	21	42
471	T	NONCODING	24	21	19	24	20.6667	21	45
472	A	NONCODING	23	22	19	24	20.7111	21	45
473	C	NONCODING	22	20	19	24	20.6905	21	42
474	T	NONCODING	21	21	19	24	20.7143	21	42
475	A	NONCODING	20	22	19	24	20.6905	21	42
476	C	NONCODING	19	21	19	24	20.575	21	40
477	T	NONCODING	19	22	19	24	20.4878	20	41
478	A	NONCODING	19	21	19	24	20.325	20	40
479	A	NONCODING	19	22	19	24	20.2439	20	41
480	T	NONCODING	19	19	19	24	20.1053	19.5	38
481	C	NONCODING	18	20	18	24	20.0789	19.5	38
482	T	NONCODING	17	21	17	24	20	19	38
483	C	NONCODING	17	19	17	24	19.8056	19	36
484	A	NONCODING	18	20	17	24	19.6579	19	38
485	T	NONCODING	20	19	17	24	19.6154	19	39
486	C	NONCODING	20	19	17	24	19.6667	19	39
487	A	NONCODING	19	19	17	24	19.6842	19	38
488	A	NONCODING	19	19	17	24	19.6842	19	38
489	T	NONCODING	18	20	17	24	19.6579	19	38
490	A	NONCODING	19	21	17	24	19.575	19	40
491	C	NONCODING	18	21	17	24	19.4615	19	39
492	A	NONCODING	18	22	17	24	19.35	19	40
493	A	NONCODING	19	23	17	24	19.2381	19	42
494	C	NONCODING	19	24	17	24	19.1395	19	43
495	C	NONCODING	23	19	17	23	19	19	42
496	C	NONCODING	22	19	17	23	19.0732	19	41
497	C	NONCODING	21	19	17	23	19.125	19	40
498	C	NONCODING	20	19	17	23	19.1538	19	39
499	G	NONCODING	20	17	17	23	19.2973	19	37
500	C	NONCODING	20	17	17	23	19.4595	19	37
501	C	NONCODING	19	18	18	23	19.5135	19	37
502	C	NONCODING	21	18	18	23	19.6667	19	39
503	A	NONCODING	21	19	18	23	19.775	20	40
504	T	NONCODING	21	20	18	23	19.8537	20	41
505	C	NONCODING	24	20	18	24	20.1818	20	44
506	C	NONCODING	23	19	18	24	20.2857	20	42
507	T	NONCODING	22	18	18	24	20.45	20.5	40
508	A	NONCODING	21	19	18	24	20.525	21	40
509	C	NONCODING	22	18	18	24	20.75	21	40
510	C	NONCODING	21	18	18	24	20.8974	21	39
511	C	NONCODING	22	19	19	24	21.0244	21	41
512	A	NONCODING	21	19	19	24	21.125	21	40
513	G	NONCODING	20	19	19	24	21.2051	21	39
514	C	NONCODING	22	20	19	24	21.2619	21	42
515	A	NONCODING	21	21	19	24	21.2857	21	42
516	C	NONCODING	20	22	19	24	21.2619	21	42
517	A	NONCODING	19	23	19	24	21.1905	21	42
518	C	NONCODING	19	20	19	24	21	21	39
519	A	NONCODING	20	20	19	24	20.95	21	40
520	C	NONCODING	19	19	19	24	21	21	38
521	A	NONCODING	51	20	19	51	27.9577	22	71
522	C	NONCODING	50	21	19	51	28.3803	22	71
523	A	NONCODING	49	21	19	51	28.8857	23	70
524	C	NONCODING	48	21	19	51	29.3913	23	69
525	C	NONCODING	47	21	19	51	29.8971	24	68
526	G	NONCODING	46	22	19	51	30.2647	24.5	68
527	C	NONCODING	45	23	19	51	30.6029	25.5	68
528	T	NONCODING	44	24	19	51	30.9118	26.5	68
529	G	NONCODING	43	21	19	51	31.7344	29.5	64
530	C	NONCODING	42	22	19	51	32.0625	30.5	64
531	T	NONCODING	41	21	19	51	32.7097	32.5	62
532	A	NONCODING	40	22	19	51	33.0161	33.5	62
533	A	NONCODING	40	20	19	51	34.0333	36.5	60
534	C	NONCODING	39	21	19	51	34.35	37.5	60
535	C	NONCODING	38	22	19	51	34.6333	38	60
536	C	NONCODING	37	19	19	51	35.9107	39	56
537	C	NONCODING	36	19	19	51	36.5273	39	55
538	A	NONCODING	35	20	19	51	36.8182	39	55
539	T	NONCODING	34	19	19	51	37.7358	39	53
540	A	NONCODING	33	20	20	51	38	39	53
541	C	NONCODING	32	21	21	51	38.2264	39	53
542	C	NONCODING	31	22	22	51	38.4151	39	53
543	C	NONCODING	30	23	23	51	38.566	39	53
544	C	NONCODING	29	24	24	51	38.6792	39	53
545	G	NONCODING	28	25	25	51	38.7547	39	53
546	A	NONCODING	27	26	26	51	38.7925	39	53
547	A	NONCODING	26	27	26	51	38.7925	39	53
548	C	NONCODING	25	28	25	51	38.7547	39	53
549	C	NONCODING	24	29	24	51	38.6792	39	53
550	A	NONCODING	23	30	23	51	38.566	39	53
551	A	NONCODING	22	31	22	51	38.4151	39	53
552	C	NONCODING	21	32	21	51	38.2264	39	53
553	C	NONCODING	20	33	20	51	38	39	53
554	A	NONCODING	19	34	19	51	37.7358	39	53
555	A	NONCODING	19	35	19	51	37.1111	39.5	54
556	A	NONCODING	19	36	19	51	36.4909	39	55
557	C	NONCODING	19	37	19	51	35.875	39	56
558	C	NONCODING	20	38	19	51	35.0172	38.5	58
559	C	NONCODING	19	39	19	51	34.6897	38.5	58
560	C	NONCODING	20	40	19	51	33.8667	36.5	60
561	A	NONCODING	19	41	19	51	33.5167	35.5	60
562	A	NONCODING	19	42	19	51	32.918	33	61
563	A	NONCODING	20	43	19	51	32.1429	31	63
564	G	NONCODING	19	44	19	51	31.7619	30	63
565	A	NONCODING	19	45	19	51	31.1719	29.5	64
566	C	NONCODING	19	46	19	51	30.5846	27	65
567	A	NONCODING	19	47	19	51	30	26.5	66
568	C	NONCODING	18	48	18	51	29.5606	25.5	66
569	C	NONCODING	19	49	18	51	28.8088	23.5	68
570	C	NONCODING	20	50	18	51	28.1286	21.5	70
571	C	NONCODING	20	51	18	51	27.5915	20	71
572	C	NONCODING	20	40	18	40	23.3667	20	60
573	C	NONCODING	19	19	18	20	19.2632	19	38
574	A	NONCODING	22	19	18	22	19.4634	19	41
575	C	NONCODING	21	19	18	22	19.525	19	40
576	A	NONCODING	22	19	18	22	19.7073	19	41
577	G	TRNF	44	20	18	44	24.875	20.5	64
578	T	TRNF	43	19	18	44	25.4194	21	62
579	T	TRNF	42	20	18	44	25.7903	21.5	62
580	T	TRNF	41	19	18	44	26.35	22	60
581	A	TRNF	40	19	18	44	26.8305	22	59
582	T	TRNF	39	20	18	44	27.1695	22	59
583	G	TRNF	38	19	18	44	27.7544	23	57
584	T	TRNF	37	19	18	44	28.2321	25.5	56
585	A	TRNF	36	19	18	44	28.7091	26	55
586	G	TRNF	35	18	18	44	29.3962	28	53
587	C	TRNF	34	19	19	44	29.6981	29	53
588	T	TRNF	33	19	19	44	30.1731	31.5	52
589	T	TRNF	32	20	19	44	30.4231	32	52
590	A	TRNF	31	20	19	44	30.8431	32	51
591	C	TRNF	30	20	19	44	31.26	32.5	50
592	C	TRNF	30	19	19	44	31.9184	32	49
593	T	TRNF	32	20	20	44	32.1154	32	52
594	C	TRNF	31	21	21	44	32.3269	32	52
595	C	TRNF	30	22	21	44	32.5	32	52
596	T	TRNF	29	21	21	44	33.08	32.5	50
597	C	TRNF	35	22	22	44	33.193	32	57
598	A	TRNF	34	22	22	44	33.6071	33	56
599	A	TRNF	33	23	23	44	33.8036	33	56
600	A	TRNF	32	24	24	44	33.9643	33	56
601	G	TRNF	31	25	25	44	34.0893	33	56
602	C	TRNF	30	26	26	44	34.1786	33	56
603	A	TRNF	29	27	27	44	34.2321	33	56
604	A	TRNF	28	28	28	44	34.25	33	56
605	T	TRNF	27	29	27	44	34.2321	33	56
606	A	TRNF	26	30	26	44	34.1786	33	56
607	C	TRNF	25	31	25	44	34.0893	33	56
608	A	TRNF	24	32	24	44	33.9643	33	56
609	C	TRNF	23	33	23	44	33.8036	33	56
610	T	TRNF	22	34	22	44	33.6071	33	56
611	G	TRNF	98	35	22	98	49.3684	41	133
612	A	TRNF	97	36	22	98	49.8346	41	133
613	A	TRNF	97	37	22	98	50.6418	42	134
614	A	TRNF	96	38	22	98	51.0821	42	134
615	A	TRNF	95	39	22	98	51.5075	42.5	134
616	T	TRNF	127	40	22	127	63.7904	55	167
617	G	TRNF	126	41	22	127	64.3054	56	167
618	T	TRNF	125	42	22	127	64.8084	57	167
619	T	TRNF	124	43	22	127	65.2994	58	167
620	T	TRNF	123	44	22	127	65.7784	59	167
621	A	TRNF	122	30	22	127	69.1316	68.5	152
622	G	TRNF	121	30	22	127	69.9934	69	151
623	A	TRNF	120	31	22	127	70.5894	70	151
624	C	TRNF	119	32	22	127	71.1722	71	151
625	G	TRNF	118	29	22	127	72.8639	74	147
626	G	TRNF	117	30	22	127	73.4626	75	147
627	G	TRNF	116	31	22	127	74.0476	76	147
628	C	TRNF	115	32	22	127	74.619	77	147
629	T	TRNF	114	33	22	127	75.1769	78	147
630	C	TRNF	113	34	22	127	75.7211	79	147
631	A	TRNF	112	35	22	127	76.2517	80	147
632	C	TRNF	111	22	22	127	81.8496	88	133
633	A	TRNF	110	23	23	127	82.5113	89	133
634	T	TRNF	109	24	24	127	83.1579	90	133
635	C	TRNF	108	25	25	127	83.7895	91	133
636	A	TRNF	107	26	26	127	84.406	92	133
637	C	TRNF	106	27	27	127	85.0075	93	133
638	C	TRNF	105	28	28	127	85.594	94	133
639	C	TRNF	104	29	29	127	86.1654	95	133
640	C	TRNF	103	30	30	127	86.7218	95	133
641	A	TRNF	102	31	31	127	87.2632	95	133
642	T	TRNF	101	32	32	127	87.7895	96	133
643	A	TRNF	100	33	33	127	88.3008	96	133
644	A	TRNF	99	34	34	127	88.797	96	133
645	A	TRNF	98	35	35	127	89.2782	97	133
646	C	TRNF	97	36	36	127	89.7444	97	133
647	A	TRNF	96	37	37	127	90.1955	97	133
648	A	RNR1	95	38	38	127	90.6316	97	133
649	A	RNR1	94	39	39	127	91.0526	97	133
650	T	RNR1	93	40	40	127	91.4586	97	133
651	A	RNR1	92	41	41	127	91.8496	97	133
652	G	RNR1	91	42	42	127	92.2256	97	133
653	G	RNR1	90	43	43	127	92.5865	97	133
654	T	RNR1	89	44	44	127	92.9323	97	133
655	T	RNR1	88	45	45	127	93.2632	97	133
656	T	RNR1	87	46	46	127	93.5789	97	133
657	G	RNR1	86	47	47	127	93.8797	97	133
658	G	RNR1	85	48	48	127	94.1654	97	133
659	T	RNR1	84	49	49	127	94.4361	97	133
660	C	RNR1	83	50	50	127	94.6917	97	133
661	C	RNR1	82	51	51	127	94.9323	97	133
662	T	RNR1	81	52	52	127	95.1579	97	133
663	A	RNR1	80	53	53	127	95.3684	97	133
664	G	RNR1	79	54	54	127	95.5639	97	133
665	C	RNR1	78	55	55	127	95.7444	97	133
666	C	RNR1	77	56	56	127	95.9098	97	133
667	T	RNR1	76	57	57	127	96.0602	97	133
668	T	RNR1	75	58	58	127	96.1955	97	133
669	T	RNR1	74	59	59	127	96.3158	97	133
670	C	RNR1	73	60	60	127	96.4211	97	133
671	T	RNR1	72	61	61	127	96.5113	97	133
672	A	RNR1	71	62	62	127	96.5865	97	133
673	T	RNR1	70	63	63	127	96.6466	97	133
674	T	RNR1	69	64	64	127	96.6917	97	133
675	A	RNR1	68	65	65	127	96.7218	97	133
676	G	RNR1	67	66	66	127	96.7368	97	133
677	C	RNR1	66	67	66	127	96.7368	97	133
678	T	RNR1	65	68	65	127	96.7218	97	133
679	C	RNR1	64	69	64	127	96.6917	97	133
680	T	RNR1	63	70	63	127	96.6466	97	133
681	T	RNR1	62	71	62	127	96.5865	97	133
682	A	RNR1	61	72	61	127	96.5113	97	133
683	G	RNR1	60	73	60	127	96.4211	97	133
684	T	RNR1	59	74	59	127	96.3158	97	133
685	A	RNR1	58	75	58	127	96.1955	97	133
686	A	RNR1	57	76	57	127	96.0602	97	133
687	G	RNR1	56	77	56	127	95.9098	97	133
688	A	RNR1	55	78	55	127	95.7444	97	133
689	T	RNR1	54	79	54	127	95.5639	97	133
690	T	RNR1	53	80	53	127	95.3684	97	133
691	A	RNR1	52	81	52	127	95.1579	97	133
692	C	RNR1	51	82	51	127	94.9323	97	133
693	A	RNR1	50	83	50	127	94.6917	97	133
694	C	RNR1	49	84	49	127	94.4361	97	133
695	A	RNR1	48	85	48	127	94.1654	97	133
696	T	RNR1	47	86	47	127	93.8797	97	133
697	G	RNR1	46	87	46	127	93.5789	97	133
698	C	RNR1	45	88	45	127	93.2632	97	133
699	A	RNR1	44	89	44	127	92.9323	97	133
700	A	RNR1	43	90	43	127	92.5865	97	133
701	G	RNR1	42	91	42	127	92.2256	97	133
702	C	RNR1	41	92	41	127	91.8496	97	133
703	A	RNR1	40	93	40	127	91.4586	97	133
704	T	RNR1	39	94	39	127	91.0526	97	133
705	C	RNR1	38	95	38	127	90.6316	97	133
706	C	RNR1	37	96	37	127	90.1955	97	133
707	C	RNR1	36	97	36	127	89.7444	97	133
708	C	RNR1	35	98	35	127	89.2782	97	133
709	G	RNR1	33	97	33	127	88.6565	96	131
710	T	RNR1	35	95	33	127	87.1769	95.5	130
711	T	RNR1	34	96	33	127	86.7077	95.5	130
712	C	RNR1	41	97	33	127	83.4565	90.5	138
713	C	RNR1	40	98	33	127	83.0435	89.5	138
714	A	RNR1	39	99	33	127	82.6159	88.5	138
715	G	RNR1	40	100	33	127	81.5786	86.5	140
716	T	RNR1	39	101	33	127	81.1429	85.5	140
717	G	RNR1	38	102	33	127	80.6929	84.5	140
718	A	RNR1	37	103	33	127	80.2286	83.5	140
719	G	RNR1	36	104	33	127	79.75	82.5	140
720	T	RNR1	35	105	33	127	79.2571	81.5	140
721	T	RNR1	87	106	33	127	74.1503	71	193
722	C	RNR1	86	107	33	127	74.0466	71	193
723	A	RNR1	85	108	33	127	73.9326	71	193
724	C	RNR1	84	109	33	127	73.8083	71	193
725	C	RNR1	83	110	33	127	73.6736	71	193
726	C	RNR1	82	111	33	127	73.5285	71	193
727	T	RNR1	81	112	33	127	73.3731	71	193
728	C	RNR1	80	113	33	127	73.2073	71	193
729	T	RNR1	79	114	33	127	73.0311	71	193
730	A	RNR1	78	115	33	127	72.8446	71	193
731	A	RNR1	77	116	33	127	72.6477	71	193
732	A	RNR1	76	117	33	127	72.4404	71	193
733	T	RNR1	75	118	33	127	72.2228	71	193
734	C	RNR1	74	119	33	127	71.9948	71	193
735	A	RNR1	73	120	33	127	71.7565	71	193
736	C	RNR1	72	121	33	127	71.5078	71	193
737	C	RNR1	71	122	33	127	71.2487	71	193
738	A	RNR1	70	123	33	127	70.9793	70	193
739	C	RNR1	69	124	33	127	70.6995	70	193
740	G	RNR1	68	125	33	127	70.4093	70	193
741	A	RNR1	67	126	33	127	70.1088	69	193
742	T	RNR1	66	127	34	127	69.9896	69.5	192
743	C	RNR1	65	34	34	87	59.0202	61	99
744	A	RNR1	64	35	34	87	59.3232	62	99
745	A	RNR1	63	34	34	87	60.1237	63	97
746	A	RNR1	62	35	35	87	60.4124	63	97
747	A	RNR1	61	36	35	87	60.6804	63	97
748	G	RNR1	60	37	35	87	60.9278	63	97
749	G	RNR1	59	38	35	87	61.1546	63	97
750	A	RNR1	58	39	35	87	61.3608	63	97
751	A	RNR1	57	40	35	87	61.5464	63	97
752	C	RNR1	56	41	35	87	61.7113	63	97
753	A	RNR1	55	39	35	87	62.5532	64.5	94
754	A	RNR1	54	40	35	87	62.7128	64.5	94
755	G	RNR1	53	35	35	87	64.5795	66	88
756	C	RNR1	51	36	36	87	64.7614	66	88
757	A	RNR1	56	37	37	87	64.3978	64	93
758	T	RNR1	55	38	38	87	64.5914	64	93
759	C	RNR1	54	39	39	87	64.7634	64	93
760	A	RNR1	53	40	40	87	64.914	64	93
761	A	RNR1	52	41	41	87	65.043	64	93
762	G	RNR1	51	42	42	87	65.1505	64	93
763	C	RNR1	50	43	43	87	65.2366	64	93
764	A	RNR1	49	44	44	87	65.3011	64	93
765	C	RNR1	48	45	45	87	65.3441	64	93
766	G	RNR1	47	46	46	87	65.3656	64	93
767	C	RNR1	46	47	46	87	65.3656	64	93
768	A	RNR1	45	48	45	87	65.3441	64	93
769	G	RNR1	44	49	44	87	65.3011	64	93
770	C	RNR1	43	50	43	87	65.2366	64	93
771	A	RNR1	42	51	42	87	65.1505	64	93
772	A	RNR1	41	52	41	87	65.043	64	93
773	T	RNR1	40	53	40	87	64.914	64	93
774	G	RNR1	51	54	40	87	62.6762	61	105
775	C	RNR1	50	55	40	87	62.6381	61	105
776	A	RNR1	49	56	40	87	62.581	61	105
777	G	RNR1	48	57	40	87	62.5048	61	105
778	C	RNR1	47	58	40	87	62.4095	61	105
779	T	RNR1	46	59	40	87	62.2952	61	105
780	C	RNR1	45	60	40	87	62.1619	61	105
781	A	RNR1	44	61	40	87	62.0095	61	105
782	A	RNR1	43	62	40	87	61.8381	61	105
783	A	RNR1	42	63	40	87	61.6476	60	105
784	A	RNR1	41	64	40	87	61.4381	59	105
785	C	RNR1	40	65	40	87	61.2095	58	105
786	G	RNR1	39	66	39	87	60.9619	57	105
787	C	RNR1	38	67	38	87	60.6952	56	105
788	T	RNR1	37	68	37	87	60.4095	56	105
789	T	RNR1	36	69	36	87	60.1048	56	105
790	A	RNR1	35	70	35	87	59.781	55	105
791	G	RNR1	34	71	34	87	59.4381	55	105
792	C	RNR1	33	72	33	87	59.0762	55	105
793	C	RNR1	32	73	32	87	58.6952	54	105
794	T	RNR1	31	74	31	87	58.2952	54	105
795	A	RNR1	31	75	31	87	57.6321	54	106
796	G	RNR1	30	76	30	87	57.2075	53.5	106
797	C	RNR1	31	77	30	87	56.2963	53	108
798	C	RNR1	30	78	30	87	55.8611	52.5	108
799	A	RNR1	29	79	29	87	55.4074	52	108
800	C	RNR1	28	80	28	87	54.9352	51.5	108
801	A	RNR1	27	81	27	87	54.4444	51	108
802	C	RNR1	26	82	26	87	53.9352	51	108
803	C	RNR1	25	83	25	87	53.4074	51	108
804	C	RNR1	24	84	24	87	52.8611	50.5	108
805	C	RNR1	23	85	23	87	52.2963	50	108
806	C	RNR1	22	86	22	87	51.713	50	108
807	A	RNR1	21	87	21	87	51.1121	49	107
808	C	RNR1	20	52	20	56	41	43	72
809	G	RNR1	21	53	20	56	40.027	42.5	74
810	G	RNR1	20	54	20	56	39.5811	42	74
811	G	RNR1	19	55	19	56	39.1081	42	74
812	A	RNR1	21	56	19	56	37.9221	41	77
813	A	RNR1	20	40	19	51	34.4667	34.5	60
814	A	RNR1	56	41	19	56	35.9794	36	97
815	C	RNR1	55	42	19	56	36.1237	36	97
816	A	RNR1	54	43	19	56	36.2474	36	97
817	G	RNR1	53	44	19	56	36.3505	36	97
818	C	RNR1	52	45	19	56	36.433	36	97
819	A	RNR1	51	46	19	56	36.4948	36	97
820	G	RNR1	50	47	19	56	36.5361	36	97
821	T	RNR1	49	48	19	56	36.5567	36	97
822	G	RNR1	48	49	19	56	36.5567	36	97
823	A	RNR1	47	50	19	56	36.5361	36	97
824	T	RNR1	46	51	19	56	36.4948	36	97
825	T	RNR1	46	31	19	56	35.3247	31	77
826	A	RNR1	104	30	19	104	53.4104	51	134
827	A	RNR1	103	31	19	104	53.9552	51	134
828	C	RNR1	102	20	19	104	57.3361	53.5	122
829	C	RNR1	101	21	19	104	58	54	122
830	T	RNR1	100	19	19	104	59.6218	54	119
831	T	RNR1	99	20	20	104	60.2941	55	119
832	T	RNR1	98	21	20	104	60.9496	55	119
833	A	RNR1	97	20	20	104	62.2906	56	117
834	G	RNR1	96	21	21	104	62.9402	56	117
835	C	RNR1	95	22	22	104	63.5726	56	117
836	A	RNR1	94	23	23	104	64.188	57	117
837	A	RNR1	93	24	24	104	64.7863	58	117
838	T	RNR1	92	25	25	104	65.3675	59	117
839	A	RNR1	91	26	26	104	65.9316	60	117
840	A	RNR1	90	27	27	104	66.4786	61	117
841	A	RNR1	89	28	28	104	67.0085	62	117
842	C	RNR1	88	29	29	104	67.5214	63	117
843	G	RNR1	87	30	30	104	68.0171	64	117
844	A	RNR1	86	31	31	104	68.4957	65	117
845	A	RNR1	85	32	32	104	68.9573	66	117
846	A	RNR1	84	33	33	104	69.4017	67	117
847	G	RNR1	83	34	34	104	69.8291	68	117
848	T	RNR1	82	35	35	104	70.2393	69	117
849	T	RNR1	81	36	36	104	70.6325	70	117
850	T	RNR1	80	37	37	104	71.0085	71	117
851	A	RNR1	79	38	38	104	71.3675	72	117
852	A	RNR1	78	39	39	104	71.7094	73	117
853	C	RNR1	77	40	40	104	72.0342	74	117
854	T	RNR1	76	41	41	104	72.3419	75	117
855	A	RNR1	75	42	42	104	72.6325	75	117
856	A	RNR1	74	43	43	104	72.906	75	117
857	G	RNR1	73	44	44	104	73.1624	75	117
858	C	RNR1	72	45	45	104	73.4017	75	117
859	T	RNR1	71	46	46	104	73.6239	75	117
860	A	RNR1	76	47	46	104	73.8618	75	123
861	T	RNR1	75	48	46	104	74.0894	75	123
862	A	RNR1	74	49	46	104	74.3008	75	123
863	C	RNR1	73	50	46	104	74.4959	75	123
864	T	RNR1	72	51	46	104	74.6748	75	123
865	A	RNR1	71	52	46	104	74.8374	75	123
866	A	RNR1	70	53	46	104	74.9837	75	123
867	C	RNR1	69	54	46	104	75.1138	75	123
868	C	RNR1	68	55	46	104	75.2276	75	123
869	C	RNR1	85	56	46	104	75.6028	76	141
870	C	RNR1	84	46	46	104	77.9	77.5	130
871	A	RNR1	83	46	46	104	78.4341	78	129
872	G	RNR1	82	47	47	104	78.7132	78	129
873	G	RNR1	81	48	48	104	78.9767	78	129
874	G	RNR1	80	49	49	104	79.2248	79	129
875	T	RNR1	79	50	50	104	79.4574	79	129
876	T	RNR1	78	51	51	104	79.6744	79	129
877	G	RNR1	77	52	52	104	79.876	79	129
878	G	RNR1	76	53	53	104	80.062	79	129
879	T	RNR1	75	54	54	104	80.2326	79	129
880	C	RNR1	74	55	55	104	80.3876	79	129
881	A	RNR1	73	56	56	104	80.5271	79	129
882	A	RNR1	72	57	57	104	80.6512	79	129
883	T	RNR1	71	58	58	104	80.7597	79	129
884	T	RNR1	72	59	59	104	80.7252	79	131
885	T	RNR1	71	60	60	104	80.8168	79	131
886	C	RNR1	70	61	61	104	80.8931	79	131
887	G	RNR1	69	62	62	104	80.9542	79	131
888	T	RNR1	68	63	63	104	81	79	131
889	G	RNR1	67	64	64	104	81.0305	79	131
890	C	RNR1	66	65	65	104	81.0458	79	131
891	C	RNR1	65	66	65	104	81.0458	79	131
892	A	RNR1	64	67	64	104	81.0305	79	131
893	G	RNR1	63	68	63	104	81	79	131
894	C	RNR1	62	69	62	104	80.9542	79	131
895	C	RNR1	61	70	61	104	80.8931	79	131
896	A	RNR1	60	71	60	104	80.8168	79	131
897	C	RNR1	59	72	59	104	80.7252	79	131
898	C	RNR1	58	73	58	104	80.6183	79	131
899	G	RNR1	57	74	57	104	80.4962	79	131
900	C	RNR1	56	75	56	104	80.3588	79	131
901	G	RNR1	55	76	55	104	80.2061	79	131
902	G	RNR1	54	77	54	104	80.0382	79	131
903	T	RNR1	53	78	53	104	79.855	79	131
904	C	RNR1	52	79	52	104	79.6565	79	131
905	A	RNR1	51	80	51	104	79.4427	78	131
906	C	RNR1	50	81	50	104	79.2137	78	131
907	A	RNR1	49	82	49	104	78.9695	78	131
908	C	RNR1	48	83	48	104	78.7099	77	131
909	G	RNR1	47	84	47	104	78.4351	77	131
910	A	RNR1	46	85	46	104	78.145	77	131
911	T	RNR1	45	86	45	104	77.8397	76	131
912	T	RNR1	44	87	44	104	77.5191	76	131
913	A	RNR1	43	88	43	104	77.1832	76	131
914	A	RNR1	42	89	42	104	76.8321	76	131
915	C	RNR1	41	90	41	104	76.4656	76	131
916	C	RNR1	40	91	40	104	76.084	75	131
917	C	RNR1	39	92	39	104	75.687	75	131
918	A	RNR1	38	93	38	104	75.2748	75	131
919	A	RNR1	37	94	37	104	74.8473	75	131
920	G	RNR1	36	95	36	104	74.4046	75	131
921	T	RNR1	35	96	35	104	73.9466	74	131
922	C	RNR1	34	97	34	104	73.4733	74	131
923	A	RNR1	33	98	33	104	72.9847	74	131
924	A	RNR1	32	99	32	104	72.4809	74	131
925	T	RNR1	31	100	31	104	71.9618	74	131
926	A	RNR1	30	101	30	104	71.4275	73	131
927	G	RNR1	29	102	29	104	70.8779	73	131
928	A	RNR1	28	103	28	104	70.313	73	131
929	A	RNR1	27	104	27	104	69.7328	73	131
930	G	RNR1	25	71	25	85	62.6907	70	97
931	C	RNR1	26	72	25	85	61.8571	69.5	98
932	C	RNR1	25	73	25	85	61.3776	69	98
933	G	RNR1	24	74	24	85	60.8776	69	98
934	G	RNR1	23	75	23	85	60.3571	68.5	98
935	C	RNR1	22	76	22	85	59.8163	68	98
936	G	RNR1	21	68	21	85	57.9663	63	89
937	T	RNR1	20	69	20	85	57.427	62	89
938	A	RNR1	19	70	19	85	56.8652	61	89
939	A	RNR1	19	71	19	85	55.8778	60.5	90
940	A	RNR1	20	72	19	85	54.5326	58.5	92
941	G	RNR1	19	73	19	85	53.9565	57.5	92
942	A	RNR1	19	74	19	85	53	55	93
943	G	RNR1	22	75	19	85	51.1237	52	97
944	T	RNR1	21	76	19	85	50.567	51	97
945	G	RNR1	20	77	19	85	49.9897	50	97
946	T	RNR1	21	78	19	85	48.8283	48	99
947	T	RNR1	21	79	19	85	47.98	47.5	100
948	T	RNR1	20	80	19	85	47.39	46.5	100
949	T	RNR1	19	81	19	85	46.78	45.5	100
950	A	RNR1	19	82	19	85	45.8911	43	101
951	G	RNR1	19	83	19	85	45.0098	42.5	102
952	A	RNR1	20	84	19	85	43.9135	40.5	104
953	T	RNR1	20	85	19	85	43.0762	38	105
954	C	RNR1	22	71	19	72	36.0538	28	93
955	A	RNR1	21	72	19	72	35.6304	28.5	92
956	C	RNR1	23	26	19	26	20.7755	20	49
957	C	RNR1	22	19	19	23	20.3415	20	41
958	C	RNR1	21	19	19	23	20.425	20	40
959	C	RNR1	45	20	19	45	25.6615	22	65
960	C	RNR1	45	19	19	45	26.5469	22	64
961	T	RNR1	43	19	19	45	27.0476	22	63
962	C	RNR1	49	20	19	49	29.1739	23	69
963	C	RNR1	48	21	19	49	29.5797	23	69
964	C	RNR1	47	22	19	49	29.9565	24	69
965	C	RNR1	46	20	19	49	30.7273	27.5	66
966	A	RNR1	45	21	19	49	31.1061	28.5	66
967	A	RNR1	44	21	19	49	31.6154	29	65
968	T	RNR1	43	19	19	49	32.5323	32.5	62
969	A	RNR1	42	19	19	49	33.1311	33	61
970	A	RNR1	41	19	19	49	33.7333	35.5	60
971	A	RNR1	40	20	20	49	34.0833	36.5	60
972	G	RNR1	39	20	20	49	34.6441	37	59
973	C	RNR1	38	20	20	49	35.2069	38.5	58
974	T	RNR1	37	21	21	49	35.5	38.5	58
975	A	RNR1	36	22	21	49	35.7586	38.5	58
976	A	RNR1	35	21	21	49	36.5	39	56
977	A	RNR1	34	22	21	49	36.7321	39	56
978	A	RNR1	33	23	21	49	36.9286	39	56
979	C	RNR1	32	21	21	49	37.9434	39	53
980	T	RNR1	38	22	22	49	37.8833	38	60
981	C	RNR1	37	23	23	49	38.1333	38	60
982	A	RNR1	36	24	24	49	38.35	38	60
983	C	RNR1	35	25	25	49	38.5333	38	60
984	C	RNR1	34	26	26	49	38.6833	38	60
985	T	RNR1	33	27	27	49	38.8	38	60
986	G	RNR1	32	28	28	49	38.8833	38	60
987	A	RNR1	31	29	29	49	38.9333	38	60
988	G	RNR1	30	30	30	49	38.95	38	60
989	T	RNR1	29	31	29	49	38.9333	38	60
990	T	RNR1	28	32	28	49	38.8833	38	60
991	G	RNR1	27	33	27	49	38.8	38	60
992	T	RNR1	26	34	26	49	38.6833	38	60
993	A	RNR1	25	35	25	49	38.5333	38	60
994	A	RNR1	24	36	24	49	38.35	38	60
995	A	RNR1	23	37	23	49	38.1333	38	60
996	A	RNR1	22	38	22	49	37.8833	38	60
997	A	RNR1	21	39	21	49	37.6	38	60
998	A	RNR1	20	40	20	49	37.2833	38	60
999	C	RNR1	20	41	20	49	36.6721	37	61
1000	T	RNR1	20	42	20	49	36.0645	37	62
1001	C	RNR1	20	43	20	49	35.4603	36	63
1002	C	RNR1	20	44	20	49	34.8594	36	64
1003	A	RNR1	19	45	19	49	34.4688	35.5	64
1004	G	RNR1	19	45	19	49	33.5079	34	63
1005	T	RNR1	20	44	19	49	32.5	34	64
1006	T	RNR1	20	45	19	49	31.9385	33	65
1007	G	RNR1	20	46	19	49	31.3788	33	66
1008	A	RNR1	20	47	19	49	30.8209	32	67
1009	C	RNR1	19	48	19	49	30.403	32	67
1010	A	RNR1	228	49	19	228	101.632	91	277
1011	C	RNR1	227	32	19	228	106.568	101	259
1012	A	RNR1	226	33	19	228	107.317	102	259
1013	A	RNR1	225	34	19	228	108.058	103	259
1014	A	RNR1	224	35	19	228	108.792	104	259
1015	A	RNR1	223	36	19	228	109.517	105	259
1016	T	RNR1	222	37	19	228	110.236	106	259
1017	A	RNR1	221	38	19	228	110.946	107	259
1018	G	RNR1	219	20	19	228	118.188	118.5	240
1019	A	RNR1	220	20	19	228	119.854	120.5	240
1020	C	RNR1	219	20	19	228	121.105	121	239
1021	T	RNR1	218	20	19	228	122.361	123.5	238
1022	A	RNR1	217	19	19	228	124.068	125.5	236
1023	C	RNR1	216	19	19	228	125.353	126	235
1024	G	RNR1	215	20	19	228	126.187	127	235
1025	A	RNR1	214	20	19	228	127.47	129.5	234
1026	A	RNR1	213	20	19	228	128.76	130	233
1027	A	RNR1	212	20	19	228	130.056	132.5	232
1028	G	RNR1	211	19	19	228	131.848	134.5	230
1029	T	RNR1	210	20	20	228	132.678	135.5	230
1030	G	RNR1	209	21	21	228	133.5	136.5	230
1031	G	RNR1	208	22	22	228	134.313	137.5	230
1032	C	RNR1	207	23	23	228	135.117	138.5	230
1033	T	RNR1	206	24	24	228	135.913	139.5	230
1034	T	RNR1	205	25	25	228	136.7	140.5	230
1035	T	RNR1	204	26	26	228	137.478	141.5	230
1036	A	RNR1	203	27	27	228	138.248	142.5	230
1037	A	RNR1	202	28	28	228	139.009	143.5	230
1038	C	RNR1	201	29	29	228	139.761	144.5	230
1039	A	RNR1	200	30	30	228	140.504	145.5	230
1040	T	RNR1	199	31	31	228	141.239	146.5	230
1041	A	RNR1	198	32	32	228	141.965	147.5	230
1042	T	RNR1	197	33	33	228	142.683	148.5	230
1043	C	RNR1	196	34	34	228	143.391	149.5	230
1044	T	RNR1	195	35	35	228	144.091	150.5	230
1045	G	RNR1	194	36	36	228	144.783	151.5	230
1046	A	RNR1	193	37	37	228	145.465	152.5	230
1047	A	RNR1	192	38	38	228	146.139	153.5	230
1048	C	RNR1	191	39	39	228	146.804	154.5	230
1049	A	RNR1	190	40	40	228	147.461	155.5	230
1050	C	RNR1	189	41	41	228	148.109	156.5	230
1051	A	RNR1	188	42	42	228	148.748	157.5	230
1052	C	RNR1	187	43	43	228	149.378	158.5	230
1053	A	RNR1	186	44	44	228	150	159.5	230
1054	A	RNR1	185	45	45	228	150.613	160.5	230
1055	T	RNR1	184	46	46	228	151.217	161.5	230
1056	A	RNR1	183	47	47	228	151.813	162.5	230
1057	G	RNR1	182	48	48	228	152.4	163.5	230
1058	C	RNR1	181	49	49	228	152.978	164.5	230
1059	T	RNR1	180	50	50	228	153.548	165.5	230
1060	A	RNR1	179	51	51	228	154.109	166.5	230
1061	A	RNR1	178	52	52	228	154.661	167.5	230
1062	G	RNR1	177	53	53	228	155.204	168.5	230
1063	A	RNR1	176	54	54	228	155.739	169.5	230
1064	C	RNR1	175	55	55	228	156.265	170.5	230
1065	C	RNR1	174	56	56	228	156.783	171.5	230
1066	C	RNR1	173	57	57	228	157.291	172.5	230
1067	A	RNR1	172	58	58	228	157.791	172.5	230
1068	A	RNR1	171	59	59	228	158.283	172.5	230
1069	A	RNR1	170	60	60	228	158.765	172.5	230
1070	C	RNR1	169	61	61	228	159.239	172.5	230
1071	T	RNR1	168	62	62	228	159.704	172.5	230
1072	G	RNR1	167	63	63	228	160.161	172.5	230
1073	G	RNR1	166	64	64	228	160.609	172.5	230
1074	G	RNR1	165	65	65	228	161.048	172.5	230
1075	A	RNR1	164	66	66	228	161.478	172.5	230
1076	T	RNR1	163	67	67	228	161.9	172.5	230
1077	T	RNR1	162	68	68	228	162.313	172.5	230
1078	A	RNR1	161	69	69	228	162.717	172.5	230
1079	G	RNR1	160	70	70	228	163.113	172.5	230
1080	A	RNR1	159	71	71	228	163.5	172.5	230
1081	T	RNR1	158	72	72	228	163.878	172.5	230
1082	A	RNR1	157	73	73	228	164.248	172.5	230
1083	C	RNR1	156	74	74	228	164.609	172.5	230
1084	C	RNR1	155	75	75	228	164.961	172.5	230
1085	C	RNR1	154	76	76	228	165.304	172.5	230
1086	C	RNR1	153	77	77	228	165.639	172.5	230
1087	A	RNR1	152	78	78	228	165.965	172.5	230
1088	C	RNR1	151	79	79	228	166.283	172.5	230
1089	T	RNR1	150	80	80	228	166.591	172.5	230
1090	A	RNR1	149	81	81	228	166.891	172.5	230
1091	T	RNR1	148	82	82	228	167.183	172.5	230
1092	G	RNR1	147	83	83	228	167.465	172.5	230
1093	C	RNR1	146	84	84	228	167.739	172.5	230
1094	T	RNR1	145	85	85	228	168.004	172.5	230
1095	T	RNR1	144	86	86	228	168.261	172.5	230
1096	A	RNR1	143	87	87	228	168.509	172.5	230
1097	G	RNR1	142	88	88	228	168.748	172.5	230
1098	C	RNR1	141	89	89	228	168.978	172.5	230
1099	C	RNR1	140	90	90	228	169.2	172.5	230
1100	C	RNR1	139	91	91	228	169.413	172.5	230
1101	T	RNR1	138	92	92	228	169.617	172.5	230
1102	A	RNR1	137	93	93	228	169.813	172.5	230
1103	A	RNR1	136	94	94	228	170	172.5	230
1104	A	RNR1	135	95	95	228	170.178	172.5	230
1105	C	RNR1	134	96	96	228	170.348	172.5	230
1106	C	RNR1	133	97	97	228	170.509	172.5	230
1107	T	RNR1	177	98	98	228	168.262	167	275
1108	C	RNR1	176	99	99	228	168.545	167	275
1109	A	RNR1	175	100	100	228	168.822	167	275
1110	A	RNR1	174	101	101	228	169.091	168	275
1111	C	RNR1	173	102	102	228	169.353	168	275
1112	A	RNR1	172	103	103	228	169.607	168	275
1113	G	RNR1	171	104	104	228	169.855	169	275
1114	T	RNR1	170	105	105	228	170.095	169	275
1115	T	RNR1	169	106	106	228	170.327	169	275
1116	A	RNR1	168	107	107	228	170.553	169	275
1117	A	RNR1	167	108	108	228	170.771	169	275
1118	A	RNR1	166	109	109	228	170.982	169	275
1119	T	RNR1	165	110	110	228	171.185	169	275
1120	C	RNR1	163	111	111	228	171.378	169	275
1121	A	RNR1	171	112	112	228	171.481	169	283
1122	A	RNR1	170	113	113	228	171.686	169	283
1123	C	RNR1	169	114	114	228	171.883	169	283
1124	A	RNR1	168	115	115	228	172.074	169	283
1125	A	RNR1	167	116	116	228	172.258	169	283
1126	A	RNR1	166	117	117	228	172.435	169	283
1127	A	RNR1	165	118	118	228	172.604	169	283
1128	C	RNR1	164	119	119	228	172.767	169	283
1129	T	RNR1	163	120	120	228	172.922	169	283
1130	G	RNR1	162	121	121	228	173.071	169	283
1131	C	RNR1	161	122	122	228	173.212	169	283
1132	T	RNR1	160	123	123	228	173.346	169	283
1133	C	RNR1	159	124	124	228	173.473	169	283
1134	G	RNR1	158	125	125	228	173.594	169	283
1135	C	RNR1	157	126	126	228	173.707	169	283
1136	C	RNR1	156	127	127	228	173.813	169	283
1137	A	RNR1	155	128	128	228	173.912	169	283
1138	G	RNR1	154	129	129	228	174.004	169	283
1139	A	RNR1	153	130	130	228	174.088	169	283
1140	A	RNR1	152	131	131	228	174.166	169	283
1141	C	RNR1	151	132	132	228	174.237	169	283
1142	A	RNR1	150	133	133	228	174.3	169	283
1143	C	RNR1	149	134	133	228	174.357	169	283
1144	T	RNR1	148	135	133	228	174.406	169	283
1145	A	RNR1	147	136	133	228	174.449	169	283
1146	C	RNR1	146	137	133	228	174.484	169	283
1147	G	RNR1	145	138	133	228	174.512	169	283
1148	A	RNR1	144	139	133	228	174.534	169	283
1149	G	RNR1	143	140	133	228	174.548	169	283
1150	C	RNR1	142	141	133	228	174.555	169	283
1151	C	RNR1	141	142	133	228	174.555	169	283
1152	A	RNR1	140	143	133	228	174.548	169	283
1153	C	RNR1	139	144	133	228	174.534	169	283
1154	A	RNR1	138	145	133	228	174.512	169	283
1155	G	RNR1	137	146	133	228	174.484	169	283
1156	C	RNR1	136	147	133	228	174.449	169	283
1157	T	RNR1	135	148	133	228	174.406	169	283
1158	T	RNR1	134	149	133	228	174.357	169	283
1159	A	RNR1	133	150	133	228	174.3	169	283
1160	A	RNR1	132	151	132	228	174.237	169	283
1161	A	RNR1	131	152	131	228	174.166	169	283
1162	A	RNR1	130	153	130	228	174.088	169	283
1163	C	RNR1	129	154	129	228	174.004	169	283
1164	T	RNR1	128	155	128	228	173.912	169	283
1165	C	RNR1	127	156	127	228	173.813	169	283
1166	A	RNR1	126	157	126	228	173.707	169	283
1167	A	RNR1	125	158	125	228	173.594	169	283
1168	A	RNR1	124	159	124	228	173.473	169	283
1169	G	RNR1	123	160	123	228	173.346	169	283
1170	G	RNR1	122	161	122	228	173.212	169	283
1171	A	RNR1	121	162	121	228	173.071	169	283
1172	C	RNR1	120	163	120	228	172.922	169	283
1173	C	RNR1	119	164	119	228	172.767	169	283
1174	T	RNR1	118	165	118	228	172.604	169	283
1175	G	RNR1	117	166	117	228	172.435	169	283
1176	G	RNR1	116	167	116	228	172.258	169	283
1177	C	RNR1	115	168	115	228	172.074	169	283
1178	G	RNR1	114	169	114	228	171.883	169	283
1179	G	RNR1	113	170	113	228	171.686	169	283
1180	T	RNR1	112	171	112	228	171.481	169	283
1181	G	RNR1	111	172	111	228	171.269	169	283
1182	C	RNR1	110	173	110	228	171.049	169	283
1183	T	RNR1	109	174	109	228	170.823	168	283
1184	T	RNR1	108	175	108	228	170.59	168	283
1185	C	RNR1	107	176	107	228	170.35	168	283
1186	A	RNR1	106	177	106	228	170.102	168	283
1187	T	RNR1	105	178	105	228	169.848	168	283
1188	A	RNR1	104	179	104	228	169.587	167	283
1189	T	RNR1	103	180	103	228	169.318	167	283
1190	C	RNR1	102	181	102	228	169.042	167	283
1191	C	RNR1	101	182	101	228	168.76	167	283
1192	C	RNR1	100	183	100	228	168.47	167	283
1193	T	RNR1	99	184	99	228	168.173	166	283
1194	C	RNR1	98	185	98	228	167.869	166	283
1195	T	RNR1	97	186	97	228	167.558	166	283
1196	A	RNR1	96	187	96	228	167.24	166	283
1197	G	RNR1	95	188	95	228	166.915	166	283
1198	A	RNR1	94	189	94	228	166.583	165	283
1199	G	RNR1	93	190	93	228	166.244	165	283
1200	G	RNR1	92	191	92	228	165.898	165	283
1201	A	RNR1	91	192	91	228	165.544	165	283
1202	G	RNR1	90	193	90	228	165.184	165	283
1203	C	RNR1	89	194	89	228	164.816	164	283
1204	C	RNR1	88	195	88	228	164.442	164	283
1205	T	RNR1	87	196	87	228	164.06	164	283
1206	G	RNR1	86	197	86	228	163.671	164	283
1207	T	RNR1	85	198	85	228	163.276	163	283
1208	T	RNR1	84	199	84	228	162.873	163	283
1209	C	RNR1	83	200	83	228	162.463	163	283
1210	T	RNR1	82	201	82	228	162.046	163	283
1211	G	RNR1	81	202	81	228	161.622	162	283
1212	T	RNR1	80	203	80	228	161.191	162	283
1213	A	RNR1	79	204	79	228	160.753	162	283
1214	A	RNR1	78	205	78	228	160.307	161	283
1215	T	RNR1	77	206	77	228	159.855	161	283
1216	C	RNR1	76	207	76	228	159.396	161	283
1217	G	RNR1	75	208	75	228	158.929	160	283
1218	A	RNR1	74	209	74	228	158.456	160	283
1219	T	RNR1	73	210	73	228	157.975	160	283
1220	A	RNR1	72	211	72	228	157.488	159	283
1221	A	RNR1	71	212	71	228	156.993	159	283
1222	A	RNR1	70	213	70	228	156.491	159	283
1223	C	RNR1	69	214	69	228	155.982	158	283
1224	C	RNR1	68	215	68	228	155.466	158	283
1225	C	RNR1	67	216	67	228	154.943	158	283
1226	C	RNR1	66	217	66	228	154.413	157	283
1227	G	RNR1	65	218	65	228	153.876	157	283
1228	A	RNR1	64	219	64	228	153.332	157	283
1229	T	RNR1	63	220	63	228	152.781	156	283
1230	C	RNR1	62	221	62	228	152.223	156	283
1231	A	RNR1	61	222	61	228	151.657	156	283
1232	A	RNR1	60	223	60	228	151.085	155	283
1233	C	RNR1	59	224	59	228	150.505	155	283
1234	C	RNR1	58	225	58	228	149.919	155	283
1235	T	RNR1	57	226	57	228	149.325	154	283
1236	C	RNR1	56	227	56	228	148.724	154	283
1237	A	RNR1	55	228	55	228	147.865	154	282
1238	C	RNR1	54	220	54	220	144.993	152	274
1239	C	RNR1	53	133	53	177	129.188	139.5	186
1240	A	RNR1	52	134	52	177	128.753	139.5	186
1241	C	RNR1	51	135	51	177	128.306	139.5	186
1242	C	RNR1	50	136	50	177	127.849	139.5	186
1243	T	RNR1	49	137	49	177	127.382	139.5	186
1244	C	RNR1	48	138	48	177	126.903	139.5	186
1245	T	RNR1	47	139	47	177	126.414	139.5	186
1246	T	RNR1	46	140	46	177	125.914	139.5	186
1247	G	RNR1	45	141	45	177	125.403	138.5	186
1248	C	RNR1	44	142	44	177	124.882	137.5	186
1249	T	RNR1	43	143	43	177	124.349	136.5	186
1250	C	RNR1	42	144	42	177	123.806	135.5	186
1251	A	RNR1	41	145	41	177	123.253	134.5	186
1252	G	RNR1	40	146	40	177	122.688	133.5	186
1253	C	RNR1	39	147	39	177	122.113	132.5	186
1254	C	RNR1	38	148	38	177	121.527	131.5	186
1255	T	RNR1	37	149	37	177	120.93	130.5	186
1256	A	RNR1	36	150	36	177	120.323	129.5	186
1257	T	RNR1	35	151	35	177	119.704	128.5	186
1258	A	RNR1	34	152	34	177	119.075	127.5	186
1259	T	RNR1	33	153	33	177	118.435	126.5	186
1260	A	RNR1	32	154	32	177	117.785	125.5	186
1261	C	RNR1	31	155	31	177	117.124	124.5	186
1262	C	RNR1	30	156	30	177	116.452	123.5	186
1263	G	RNR1	29	157	29	177	115.769	122.5	186
1264	C	RNR1	28	158	28	177	115.075	121.5	186
1265	C	RNR1	27	159	27	177	114.371	120.5	186
1266	A	RNR1	26	160	26	177	113.656	119.5	186
1267	T	RNR1	25	161	25	177	112.93	118.5	186
1268	C	RNR1	24	162	24	177	112.194	117.5	186
1269	T	RNR1	23	163	23	177	111.446	116.5	186
1270	T	RNR1	22	164	22	177	110.688	115.5	186
1271	C	RNR1	71	165	22	177	96.6949	89.5	236
1272	A	RNR1	73	166	22	177	96	86	239
1273	G	RNR1	72	167	22	177	95.6067	85	239
1274	C	RNR1	71	168	22	177	95.205	84	239
1275	A	RNR1	70	169	22	177	94.795	83	239
1276	A	RNR1	69	170	22	177	94.3766	82	239
1277	A	RNR1	68	171	22	177	93.9498	81	239
1278	C	RNR1	67	172	22	177	93.5146	80	239
1279	C	RNR1	66	173	22	177	93.0711	79	239
1280	C	RNR1	65	174	22	177	92.6192	78	239
1281	T	RNR1	64	175	22	177	92.159	77	239
1282	G	RNR1	63	176	22	177	91.6904	76	239
1283	A	RNR1	62	177	22	177	90.9118	75.5	238
1284	T	RNR1	61	164	22	171	85.7689	71	225
1285	G	RNR1	60	165	22	171	85.3067	71	225
1286	A	RNR1	59	166	22	171	84.8356	71	225
1287	A	RNR1	58	167	22	171	84.3556	71	225
1288	G	RNR1	57	168	22	171	83.8667	71	225
1289	G	RNR1	56	169	22	171	83.3689	70	225
1290	C	RNR1	55	170	22	171	82.8622	70	225
1291	T	RNR1	54	171	22	171	82.3467	70	225
1292	A	RNR1	83	22	22	83	57.3333	60	105
1293	C	RNR1	84	23	23	84	58.4019	61	107
1294	A	RNR1	83	24	24	84	58.9626	61	107
1295	A	RNR1	82	25	25	84	59.5047	62	107
1296	A	RNR1	81	26	26	84	60.028	62	107
1297	G	RNR1	80	27	27	84	60.5327	62	107
1298	T	RNR1	79	28	28	84	61.0187	63	107
1299	A	RNR1	78	29	29	84	61.486	63	107
1300	A	RNR1	77	30	30	84	61.9346	63	107
1301	G	RNR1	76	31	31	84	62.3645	64	107
1302	C	RNR1	75	32	32	84	62.7757	64	107
1303	G	RNR1	74	33	33	84	63.1682	64	107
1304	C	RNR1	73	34	34	84	63.5421	65	107
1305	A	RNR1	72	35	35	84	63.8972	65	107
1306	A	RNR1	71	36	36	84	64.2336	65	107
1307	G	RNR1	70	37	37	84	64.5514	66	107
1308	T	RNR1	69	38	38	84	64.8505	66	107
1309	A	RNR1	68	39	39	84	65.1308	66	107
1310	C	RNR1	67	40	40	84	65.3925	67	107
1311	C	RNR1	66	41	41	84	65.6355	67	107
1312	C	RNR1	65	42	42	84	65.8598	67	107
1313	A	RNR1	64	43	43	84	66.0654	67	107
1314	C	RNR1	63	44	44	84	66.2523	67	107
1315	G	RNR1	62	45	45	84	66.4206	67	107
1316	T	RNR1	61	46	46	84	66.5701	67	107
1317	A	RNR1	60	47	47	84	66.7009	67	107
1318	A	RNR1	59	48	48	84	66.8131	67	107
1319	A	RNR1	58	49	49	84	66.9065	67	107
1320	G	RNR1	57	50	50	84	66.9813	67	107
1321	A	RNR1	56	51	51	84	67.0374	67	107
1322	C	RNR1	55	52	52	84	67.0748	67	107
1323	G	RNR1	62	53	53	84	66.5652	66	115
1324	T	RNR1	61	54	54	84	66.6348	66	115
1325	T	RNR1	60	55	54	84	66.687	66	115
1326	A	RNR1	59	56	54	84	66.7217	66	115
1327	G	RNR1	58	57	54	84	66.7391	66	115
1328	G	RNR1	57	58	54	84	66.7391	66	115
1329	T	RNR1	56	59	54	84	66.7217	66	115
1330	C	RNR1	55	60	54	84	66.687	66	115
1331	A	RNR1	54	61	54	84	66.6348	66	115
1332	A	RNR1	53	62	53	84	66.5652	66	115
1333	G	RNR1	52	63	52	84	66.4783	66	115
1334	G	RNR1	51	64	51	84	66.3739	66	115
1335	T	RNR1	50	65	50	84	66.2522	66	115
1336	G	RNR1	49	66	49	84	66.113	66	115
1337	T	RNR1	48	67	48	84	65.9565	65	115
1338	A	RNR1	47	68	47	84	65.7826	65	115
1339	G	RNR1	46	69	46	84	65.5913	65	115
1340	C	RNR1	45	70	45	84	65.3826	64	115
1341	C	RNR1	45	71	45	84	64.9914	64	116
1342	C	RNR1	44	71	44	84	64.7043	63	115
1343	A	RNR1	44	72	44	84	64.2931	63	116
1344	T	RNR1	43	73	43	84	64.0431	63	116
1345	G	RNR1	42	54	42	84	63.8333	62	96
1346	A	RNR1	41	55	41	84	63.6979	62	96
1347	G	RNR1	40	56	40	84	63.5417	62	96
1348	G	RNR1	39	57	39	84	63.3646	62	96
1349	T	RNR1	38	58	38	84	63.1667	62	96
1350	G	RNR1	37	59	37	84	62.9479	62	96
1351	G	RNR1	36	60	36	84	62.7083	62	96
1352	C	RNR1	35	61	35	84	62.4479	62	96
1353	A	RNR1	34	62	34	84	62.1667	62	96
1354	A	RNR1	33	63	33	84	61.8646	62	96
1355	G	RNR1	32	64	32	84	61.5417	62	96
1356	A	RNR1	31	65	31	84	61.1979	61.5	96
1357	A	RNR1	30	66	30	84	60.8333	61	96
1358	A	RNR1	29	67	29	84	60.4479	61	96
1359	T	RNR1	28	68	28	84	60.0417	60.5	96
1360	G	RNR1	27	69	27	84	59.6146	60	96
1361	G	RNR1	26	70	26	84	59.1667	60	96
1362	G	RNR1	25	71	25	84	58.6979	59.5	96
1363	C	RNR1	24	72	24	84	58.2083	59	96
1364	T	RNR1	23	73	23	84	57.6979	59	96
1365	A	RNR1	23	74	23	84	56.8247	58	97
1366	C	RNR1	22	75	22	84	56.2887	58	97
1367	A	RNR1	21	76	21	84	55.732	57	97
1368	T	RNR1	20	77	20	84	55.1546	57	97
1369	T	RNR1	20	78	20	84	54.2143	57	98
1370	T	RNR1	20	79	20	84	53.2828	56	99
1371	T	RNR1	19	80	19	84	52.6768	56	99
1372	C	RNR1	19	81	19	84	51.73	55.5	100
1373	T	RNR1	19	82	19	84	50.7921	55	101
1374	A	RNR1	18	83	18	84	50.1584	54	101
1375	C	RNR1	18	83	18	84	48.8713	52	101
1376	C	RNR1	19	84	18	84	47.6602	50	103
1377	C	RNR1	18	55	18	62	37.7808	38	73
1378	C	RNR1	27	56	18	62	35.6024	32	83
1379	A	RNR1	26	57	18	62	35.241	31	83
1380	G	RNR1	25	58	18	62	34.8554	30	83
1381	A	RNR1	24	59	18	62	34.4458	29	83
1382	A	RNR1	23	60	18	62	34.012	28	83
1383	A	RNR1	22	61	18	62	33.5542	27	83
1384	A	RNR1	21	62	18	62	33.0723	27	83
1385	C	RNR1	20	45	18	45	26.7692	24	65
1386	T	RNR1	19	44	18	44	25.7937	23	63
1387	A	RNR1	18	23	18	27	21.0244	20	41
1388	C	RNR1	17	20	17	27	20.8108	20	37
1389	G	RNR1	19	20	17	27	20.5897	19	39
1390	A	RNR1	20	19	17	27	20.5897	19	39
1391	T	RNR1	19	19	17	27	20.6316	19.5	38
1392	A	RNR1	20	18	17	27	20.7105	20	38
1393	G	RNR1	19	18	17	27	20.8108	20	37
1394	C	RNR1	57	19	17	57	30.1447	25.5	76
1395	C	RNR1	56	18	17	57	30.9595	26	74
1396	C	RNR1	55	19	17	57	31.4595	26.5	74
1397	T	RNR1	54	20	17	57	31.9324	27	74
1398	T	RNR1	53	21	17	57	32.3784	27	74
1399	A	RNR1	121	22	17	121	59.4336	55	143
1400	T	RNR1	120	23	17	121	60.1189	56	143
1401	G	RNR1	119	24	17	121	60.7902	56	143
1402	A	RNR1	118	25	17	121	61.4476	56	143
1403	A	RNR1	117	26	17	121	62.0909	57	143
1404	A	RNR1	116	27	17	121	62.7203	57	143
1405	C	RNR1	114	17	17	121	66.7727	63.5	132
1406	T	RNR1	150	18	18	150	81.6488	82.5	168
1407	T	RNR1	149	19	19	150	82.4286	83.5	168
1408	A	RNR1	148	19	19	150	83.5808	84	167
1409	A	RNR1	147	20	19	150	84.3473	85	167
1410	G	RNR1	146	19	19	150	85.897	87	165
1411	G	RNR1	145	20	19	150	86.6606	88	165
1412	G	RNR1	144	19	19	150	88.2454	90	163
1413	T	RNR1	143	20	20	150	89.0061	91	163
1414	C	RNR1	142	21	21	150	89.7546	92	163
1415	G	RNR1	141	22	22	150	90.4908	93	163
1416	A	RNR1	140	23	23	150	91.2147	94	163
1417	A	RNR1	139	24	24	150	91.9264	95	163
1418	G	RNR1	138	25	25	150	92.6258	96	163
1419	G	RNR1	137	26	26	150	93.3129	97	163
1420	T	RNR1	136	27	27	150	93.9877	98	163
1421	G	RNR1	135	28	28	150	94.6503	99	163
1422	G	RNR1	134	29	29	150	95.3006	100	163
1423	A	RNR1	133	30	30	150	95.9387	101	163
1424	T	RNR1	132	31	31	150	96.5644	102	163
1425	T	RNR1	131	32	32	150	97.1779	103	163
1426	T	RNR1	130	33	33	150	97.7791	104	163
1427	A	RNR1	129	34	34	150	98.3681	105	163
1428	G	RNR1	128	35	35	150	98.9448	106	163
1429	C	RNR1	127	36	36	150	99.5092	107	163
1430	A	RNR1	126	37	37	150	100.061	108	163
1431	G	RNR1	125	38	38	150	100.601	109	163
1432	T	RNR1	124	39	39	150	101.129	110	163
1433	A	RNR1	123	40	40	150	101.644	111	163
1434	A	RNR1	122	41	41	150	102.147	112	163
1435	A	RNR1	121	42	42	150	102.638	113	163
1436	C	RNR1	120	43	43	150	103.117	114	163
1437	T	RNR1	119	44	44	150	103.583	114	163
1438	A	RNR1	118	45	45	150	104.037	115	163
1439	A	RNR1	117	46	46	150	104.479	115	163
1440	G	RNR1	116	47	47	150	104.908	116	163
1441	A	RNR1	115	48	48	150	105.325	116	163
1442	G	RNR1	114	49	49	150	105.73	116	163
1443	T	RNR1	113	50	50	150	106.123	116	163
1444	A	RNR1	112	51	51	150	106.503	116	163
1445	G	RNR1	111	52	52	150	106.871	116	163
1446	A	RNR1	110	53	53	150	107.227	116	163
1447	G	RNR1	109	54	53	150	107.571	116	163
1448	T	RNR1	108	55	53	150	107.902	116	163
1449	G	RNR1	107	56	53	150	108.221	116	163
1450	C	RNR1	106	57	53	150	108.528	116	163
1451	T	RNR1	105	53	53	150	110.525	116.5	158
1452	T	RNR1	104	54	54	150	110.848	116.5	158
1453	A	RNR1	103	55	55	150	111.158	116.5	158
1454	G	RNR1	102	56	56	150	111.456	116.5	158
1455	T	RNR1	101	57	57	150	111.741	116.5	158
1456	T	RNR1	100	58	58	150	112.013	116.5	158
1457	G	RNR1	99	59	59	150	112.272	116.5	158
1458	A	RNR1	98	60	60	150	112.519	116.5	158
1459	A	RNR1	97	61	61	150	112.753	116.5	158
1460	C	RNR1	96	62	62	150	112.975	116.5	158
1461	A	RNR1	95	63	63	150	113.184	116.5	158
1462	G	RNR1	94	64	64	150	113.38	116.5	158
1463	G	RNR1	93	65	65	150	113.563	116.5	158
1464	G	RNR1	92	66	66	150	113.734	116.5	158
1465	C	RNR1	91	67	67	150	113.892	116.5	158
1466	C	RNR1	90	68	68	150	114.038	116.5	158
1467	C	RNR1	89	69	69	150	114.171	116.5	158
1468	T	RNR1	88	70	70	150	114.291	116.5	158
1469	G	RNR1	87	71	71	150	114.399	116.5	158
1470	A	RNR1	86	72	72	150	114.494	116.5	158
1471	A	RNR1	85	73	73	150	114.576	116.5	158
1472	G	RNR1	84	74	74	150	114.646	116.5	158
1473	C	RNR1	83	75	75	150	114.703	116.5	158
1474	G	RNR1	82	76	76	150	114.747	116.5	158
1475	C	RNR1	81	77	77	150	114.778	116.5	158
1476	G	RNR1	80	78	78	150	114.797	116.5	158
1477	T	RNR1	79	79	79	150	114.804	116.5	158
1478	A	RNR1	78	80	78	150	114.797	116.5	158
1479	C	RNR1	77	81	77	150	114.778	116.5	158
1480	A	RNR1	76	82	76	150	114.747	116.5	158
1481	C	RNR1	75	83	75	150	114.703	116.5	158
1482	A	RNR1	74	84	74	150	114.646	116.5	158
1483	C	RNR1	73	85	73	150	114.576	116.5	158
1484	C	RNR1	72	86	72	150	114.494	116.5	158
1485	G	RNR1	71	87	71	150	114.399	116.5	158
1486	C	RNR1	70	88	70	150	114.291	116.5	158
1487	C	RNR1	69	89	69	150	114.171	116.5	158
1488	C	RNR1	68	90	68	150	114.038	116.5	158
1489	G	RNR1	67	91	67	150	113.892	116.5	158
1490	T	RNR1	66	92	66	150	113.734	116.5	158
1491	C	RNR1	65	93	65	150	113.563	116.5	158
1492	A	RNR1	64	94	64	150	113.38	116.5	158
1493	C	RNR1	63	95	63	150	113.184	116.5	158
1494	C	RNR1	62	96	62	150	112.975	116.5	158
1495	C	RNR1	61	97	61	150	112.753	116.5	158
1496	T	RNR1	60	98	60	150	112.519	116.5	158
1497	C	RNR1	59	99	59	150	112.272	116.5	158
1498	C	RNR1	58	100	58	150	112.013	116.5	158
1499	T	RNR1	57	101	57	150	111.741	116.5	158
1500	C	RNR1	56	102	56	150	111.456	116.5	158
1501	A	RNR1	55	103	55	150	111.158	116.5	158
1502	A	RNR1	54	104	54	150	110.848	116.5	158
1503	G	RNR1	53	105	53	150	110.525	116.5	158
1504	T	RNR1	52	106	52	150	110.19	116.5	158
1505	A	RNR1	51	107	51	150	109.842	116.5	158
1506	T	RNR1	50	108	50	150	109.481	116.5	158
1507	A	RNR1	49	109	49	150	109.108	116.5	158
1508	C	RNR1	48	110	48	150	108.722	116.5	158
1509	T	RNR1	47	111	47	150	108.323	116.5	158
1510	T	RNR1	46	112	46	150	107.911	116.5	158
1511	C	RNR1	45	113	45	150	107.487	116.5	158
1512	A	RNR1	44	114	44	150	107.051	116.5	158
1513	A	RNR1	43	115	43	150	106.601	116.5	158
1514	A	RNR1	42	116	42	150	106.139	116.5	158
1515	G	RNR1	41	117	41	150	105.665	116.5	158
1516	G	RNR1	40	118	40	150	105.177	116	158
1517	A	RNR1	39	119	39	150	104.677	116	158
1518	C	RNR1	38	120	38	150	104.165	115.5	158
1519	A	RNR1	60	121	38	150	96.7278	104.5	180
1520	T	RNR1	59	115	38	150	95.6207	100.5	174
1521	T	RNR1	133	116	38	150	95.8072	98	249
1522	T	RNR1	132	117	38	150	95.8715	98	249
1523	A	RNR1	131	118	38	150	95.9277	98	249
1524	A	RNR1	130	119	38	150	95.9759	98	249
1525	C	RNR1	129	120	38	150	96.0161	98	249
1526	T	RNR1	128	121	38	150	96.0482	98	249
1527	A	RNR1	127	122	38	150	96.0723	98	249
1528	A	RNR1	126	123	38	150	96.0884	98	249
1529	A	RNR1	125	124	38	150	96.0964	98	249
1530	A	RNR1	124	125	38	150	96.0964	98	249
1531	C	RNR1	123	126	38	150	96.0884	98	249
1532	C	RNR1	122	127	38	150	96.0723	98	249
1533	C	RNR1	121	128	38	150	96.0482	98	249
1534	C	RNR1	120	129	38	150	96.0161	98	249
1535	T	RNR1	119	130	38	150	95.9759	98	249
1536	A	RNR1	118	131	38	150	95.9277	98	249
1537	C	RNR1	117	132	38	150	95.8715	98	249
1538	G	RNR1	116	133	38	150	95.8072	98	249
1539	C	RNR1	115	134	38	150	95.7349	98	249
1540	A	RNR1	114	135	38	150	95.6546	98	249
1541	T	RNR1	113	136	38	150	95.5663	98	249
1542	T	RNR1	112	137	38	150	95.4699	98	249
1543	T	RNR1	111	138	38	150	95.3655	98	249
1544	A	RNR1	110	139	38	150	95.253	98	249
1545	T	RNR1	109	140	38	150	95.1325	98	249
1546	A	RNR1	108	141	38	150	95.004	98	249
1547	T	RNR1	107	142	38	150	94.8675	98	249
1548	A	RNR1	106	143	38	150	94.7229	98	249
1549	G	RNR1	105	144	38	150	94.5703	98	249
1550	A	RNR1	104	145	38	150	94.4096	98	249
1551	G	RNR1	103	146	38	150	94.241	98	249
1552	G	RNR1	102	147	38	150	94.0643	98	249
1553	A	RNR1	101	148	38	150	93.8795	98	249
1554	G	RNR1	100	149	38	150	93.6867	98	249
1555	A	RNR1	99	150	38	150	93.4859	98	249
1556	C	RNR1	97	38	38	133	92.6691	100	136
1557	A	RNR1	116	39	39	133	94.929	102	155
1558	A	RNR1	115	40	40	133	95.4194	103	155
1559	G	RNR1	114	41	41	133	95.8968	103	155
1560	T	RNR1	113	42	42	133	96.3613	103	155
1561	C	RNR1	112	43	43	133	96.8129	104	155
1562	G	RNR1	111	44	44	133	97.2516	104	155
1563	T	RNR1	110	45	45	133	97.6774	104	155
1564	A	RNR1	109	46	46	133	98.0903	105	155
1565	A	RNR1	108	47	47	133	98.4903	105	155
1566	C	RNR1	107	48	48	133	98.8774	105	155
1567	A	RNR1	106	49	49	133	99.2516	106	155
1568	T	RNR1	105	50	50	133	99.6129	106	155
1569	G	RNR1	104	51	51	133	99.9613	106	155
1570	G	RNR1	103	52	52	133	100.297	106	155
1571	T	RNR1	102	53	53	133	100.619	106	155
1572	A	RNR1	101	54	54	133	100.929	106	155
1573	A	RNR1	100	55	55	133	101.226	106	155
1574	G	RNR1	99	56	56	133	101.51	106	155
1575	T	RNR1	98	57	57	133	101.781	106	155
1576	G	RNR1	97	58	58	133	102.039	106	155
1577	T	RNR1	96	59	59	133	102.284	106	155
1578	A	RNR1	95	60	59	133	102.516	106	155
1579	C	RNR1	94	59	59	133	103.301	106	153
1580	T	RNR1	93	60	60	133	103.523	106	153
1581	G	RNR1	92	61	61	133	103.732	106	153
1582	G	RNR1	91	62	62	133	103.928	106	153
1583	A	RNR1	90	63	63	133	104.111	106	153
1584	A	RNR1	89	64	64	133	104.281	106	153
1585	A	RNR1	88	65	65	133	104.438	106	153
1586	G	RNR1	87	66	66	133	104.582	106	153
1587	T	RNR1	86	67	67	133	104.712	106	153
1588	G	RNR1	85	68	68	133	104.83	106	153
1589	C	RNR1	84	69	69	133	104.935	106	153
1590	A	RNR1	83	70	70	133	105.026	106	153
1591	C	RNR1	82	71	71	133	105.105	106	153
1592	T	RNR1	81	72	72	133	105.17	106	153
1593	T	RNR1	80	73	73	133	105.222	106	153
1594	G	RNR1	79	74	74	133	105.261	106	153
1595	G	RNR1	78	75	75	133	105.288	106	153
1596	A	RNR1	77	76	76	133	105.301	106	153
1597	C	RNR1	76	77	76	133	105.301	106	153
1598	G	RNR1	75	78	75	133	105.288	106	153
1599	A	RNR1	74	79	74	133	105.261	106	153
1600	A	RNR1	73	80	73	133	105.222	106	153
1601	C	RNR1	72	81	72	133	105.17	106	153
1602	C	TRNV	71	82	71	133	105.105	106	153
1603	A	TRNV	70	83	70	133	105.026	106	153
1604	G	TRNV	69	84	69	133	104.935	106	153
1605	A	TRNV	68	85	68	133	104.83	106	153
1606	G	TRNV	67	86	67	133	104.712	106	153
1607	T	TRNV	66	87	66	133	104.582	106	153
1608	G	TRNV	65	88	65	133	104.438	106	153
1609	T	TRNV	64	89	64	133	104.281	106	153
1610	A	TRNV	63	90	63	133	104.111	106	153
1611	G	TRNV	62	91	62	133	103.928	106	153
1612	C	TRNV	61	92	61	133	103.732	106	153
1613	T	TRNV	96	93	61	133	98.9471	101	189
1614	T	TRNV	95	94	61	133	98.9577	101	189
1615	A	TRNV	94	95	61	133	98.9577	101	189
1616	A	TRNV	93	96	61	133	98.9471	101	189
1617	C	TRNV	92	97	61	133	98.9259	101	189
1618	A	TRNV	91	98	61	133	98.8942	101	189
1619	C	TRNV	89	99	61	133	98.8466	101	189
1620	A	TRNV	93	100	61	133	98.6632	101	193
1621	A	TRNV	92	101	61	133	98.6218	101	193
1622	A	TRNV	91	102	61	133	98.5699	101	193
1623	G	TRNV	90	103	61	133	98.5078	100	193
1624	C	TRNV	89	104	61	133	98.4352	100	193
1625	A	TRNV	88	105	61	133	98.3523	100	193
1626	C	TRNV	87	106	61	133	98.2591	99	193
1627	C	TRNV	86	107	61	133	98.1554	99	193
1628	C	TRNV	85	108	61	133	98.0415	99	193
1629	A	TRNV	84	109	61	133	97.9171	98	193
1630	A	TRNV	83	110	61	133	97.7824	98	193
1631	C	TRNV	82	111	61	133	97.6373	97	193
1632	T	TRNV	81	112	61	133	97.4819	97	193
1633	T	TRNV	80	113	61	133	97.3161	96	193
1634	A	TRNV	79	114	61	133	97.1399	96	193
1635	C	TRNV	78	115	61	133	96.9534	96	193
1636	A	TRNV	77	116	61	133	96.7565	95	193
1637	C	TRNV	76	117	61	133	96.5492	95	193
1638	T	TRNV	75	118	61	133	96.3316	95	193
1639	T	TRNV	74	119	61	133	96.1036	94	193
1640	A	TRNV	73	120	61	133	95.8653	94	193
1641	G	TRNV	72	121	61	133	95.6166	94	193
1642	G	TRNV	71	122	61	133	95.3575	93	193
1643	A	TRNV	70	123	61	133	95.0881	93	193
1644	G	TRNV	69	124	61	133	94.8083	93	193
1645	A	TRNV	68	125	61	133	94.5181	93	193
1646	T	TRNV	67	126	61	133	94.2176	93	193
1647	T	TRNV	66	127	61	133	93.9067	92	193
1648	T	TRNV	65	128	61	133	93.5855	92	193
1649	C	TRNV	64	129	61	133	93.2539	92	193
1650	A	TRNV	63	130	61	133	92.9119	92	193
1651	A	TRNV	62	131	61	133	92.5596	92	193
1652	C	TRNV	61	132	61	133	92.1969	91	193
1653	T	TRNV	60	133	60	133	91.7969	91	192
1654	T	TRNV	59	98	59	116	85.9299	86	157
1655	A	TRNV	58	99	58	116	85.6752	86	157
1656	A	TRNV	57	100	57	116	85.4076	85	157
1657	C	TRNV	56	101	56	116	85.1274	85	157
1658	T	TRNV	55	102	55	116	84.8344	85	157
1659	T	TRNV	54	103	54	116	84.5287	84	157
1660	G	TRNV	53	104	53	116	84.2102	84	157
1661	A	TRNV	52	105	52	116	83.879	84	157
1662	C	TRNV	51	106	51	116	83.535	83	157
1663	C	TRNV	50	107	50	116	83.1783	83	157
1664	G	TRNV	49	108	49	116	82.8089	83	157
1665	C	TRNV	48	109	48	116	82.4268	82	157
1666	T	TRNV	47	110	47	116	82.0318	82	157
1667	C	TRNV	46	111	46	116	81.6242	82	157
1668	T	TRNV	45	112	45	116	81.2038	81	157
1669	G	TRNV	44	113	44	116	80.7707	81	157
1670	A	TRNV	43	114	43	116	80.3248	81	157
1671	G	RNR2	42	115	42	116	79.8662	80	157
1672	C	RNR2	41	116	41	116	79.3949	80	157
1673	T	RNR2	40	61	40	96	73.5941	75	101
1674	A	RNR2	39	62	39	96	73.3762	75	101
1675	A	RNR2	38	63	38	96	73.1386	75	101
1676	A	RNR2	37	64	37	96	72.8812	75	101
1677	C	RNR2	36	65	36	96	72.604	75	101
1678	C	RNR2	35	66	35	96	72.3069	75	101
1679	T	RNR2	34	67	34	96	71.9901	75	101
1680	A	RNR2	33	68	33	96	71.6535	75	101
1681	G	RNR2	32	69	32	96	71.297	75	101
1682	C	RNR2	31	70	31	96	70.9208	75	101
1683	C	RNR2	30	71	30	96	70.5248	75	101
1684	C	RNR2	29	72	29	96	70.1089	75	101
1685	C	RNR2	28	73	28	96	69.6733	75	101
1686	A	RNR2	27	74	27	96	69.2178	75	101
1687	A	RNR2	26	75	26	96	68.7426	75	101
1688	A	RNR2	25	76	25	96	68.2475	75	101
1689	C	RNR2	24	77	24	96	67.7327	74	101
1690	C	RNR2	23	78	23	96	67.198	73	101
1691	C	RNR2	22	79	22	96	66.6436	72	101
1692	A	RNR2	21	80	21	96	66.0693	71	101
1693	C	RNR2	20	81	20	96	65.4752	70	101
1694	T	RNR2	25	82	20	96	62.5421	66	107
1695	C	RNR2	24	83	20	96	62	65	107
1696	C	RNR2	23	84	20	96	61.4393	64	107
1697	A	RNR2	22	85	20	96	60.8598	63	107
1698	C	RNR2	21	86	20	96	60.2617	62	107
1699	C	RNR2	20	87	20	96	59.6449	61	107
1700	T	RNR2	19	88	19	96	59.0093	60	107
1701	T	RNR2	18	89	18	96	58.3551	59	107
1702	A	RNR2	18	90	18	96	57.3241	58.5	108
1703	C	RNR2	19	91	18	96	55.9727	56.5	110
1704	T	RNR2	18	92	18	96	55.3091	55.5	110
1705	A	RNR2	18	93	18	96	54.3063	53	111
1706	C	RNR2	19	94	18	96	53.0177	51	113
1707	C	RNR2	19	95	18	96	52.0614	50.5	114
1708	A	RNR2	23	96	18	96	49.822	46.5	118
1709	G	RNR2	22	90	18	93	46.8214	42.5	112
1710	A	RNR2	23	91	18	93	45.807	40.5	114
1711	C	RNR2	22	92	18	93	45.2018	39.5	114
1712	A	RNR2	49	93	18	93	42.9859	37.5	142
1713	A	RNR2	48	20	18	49	27.6176	23	68
1714	C	RNR2	47	21	18	49	28.0147	23.5	68
1715	C	RNR2	46	22	18	49	28.3824	24	68
1716	T	RNR2	45	23	18	49	28.7206	24	68
1717	T	RNR2	44	24	18	49	29.0294	24.5	68
1718	A	RNR2	43	25	18	49	29.3088	25	68
1719	G	RNR2	41	18	18	49	30.6167	28.5	60
1720	C	RNR2	47	18	18	49	32.5385	32	65
1721	C	RNR2	46	19	18	49	32.9692	33	65
1722	A	RNR2	45	18	18	49	33.8413	35	63
1723	A	RNR2	44	18	18	49	34.5161	37.5	62
1724	A	RNR2	43	19	19	49	34.9194	38.5	62
1725	C	RNR2	42	19	19	49	35.5574	39	61
1726	C	RNR2	41	19	19	49	36.2	41	60
1727	A	RNR2	40	20	20	49	36.55	41	60
1728	T	RNR2	39	21	21	49	36.8667	41	60
1729	T	RNR2	38	22	22	49	37.15	41	60
1730	T	RNR2	37	23	22	49	37.4	41	60
1731	A	RNR2	36	22	22	49	38.1379	41	58
1732	C	RNR2	35	23	22	49	38.3621	41	58
1733	C	RNR2	34	22	22	49	39.125	41.5	56
1734	C	RNR2	33	23	23	49	39.3214	41.5	56
1735	A	RNR2	32	24	24	49	39.4821	41.5	56
1736	A	RNR2	31	25	25	49	39.6071	41.5	56
1737	A	RNR2	30	26	26	49	39.6964	41.5	56
1738	T	RNR2	29	27	27	49	39.75	41.5	56
1739	A	RNR2	28	28	28	49	39.7679	41.5	56
1740	A	RNR2	27	29	27	49	39.75	41.5	56
1741	A	RNR2	26	30	26	49	39.6964	41.5	56
1742	G	RNR2	25	31	25	49	39.6071	41.5	56
1743	T	RNR2	24	32	24	49	39.4821	41.5	56
1744	A	RNR2	23	33	23	49	39.3214	41.5	56
1745	T	RNR2	22	34	22	49	39.125	41.5	56
1746	A	RNR2	21	35	21	49	38.8929	41.5	56
1747	G	RNR2	20	36	20	49	38.625	41.5	56
1748	G	RNR2	20	37	20	49	38.0175	41	57
1749	C	RNR2	19	38	19	49	37.7018	41	57
1750	G	RNR2	20	39	19	49	36.7797	41	59
1751	A	RNR2	20	40	19	49	36.1833	41	60
1752	T	RNR2	19	41	19	49	35.8333	41	60
1753	A	RNR2	19	42	19	49	35.1967	39	61
1754	G	RNR2	18	43	18	49	34.8033	38	61
1755	A	RNR2	19	44	18	49	33.9048	36	63
1756	A	RNR2	18	45	18	49	33.4921	35	63
1757	A	RNR2	18	46	18	49	32.8281	34.5	64
1758	T	RNR2	18	47	18	49	32.1692	32	65
1759	T	RNR2	17	48	17	49	31.7077	31	65
1760	G	RNR2	18	49	17	49	30.6818	29.5	66
1761	A	RNR2	80	42	17	80	39.5164	37.5	122
1762	A	RNR2	79	43	17	80	39.8197	37.5	122
1763	A	RNR2	78	44	17	80	40.1066	37.5	122
1764	C	RNR2	77	45	17	80	40.377	37.5	122
1765	C	RNR2	77	46	17	80	40.935	37	123
1766	T	RNR2	75	47	17	80	41.1707	37	123
1767	G	RNR2	116	20	17	116	59.7868	62.5	136
1768	G	RNR2	115	19	17	116	61.097	64.5	134
1769	C	RNR2	114	20	17	116	61.806	65.5	134
1770	G	RNR2	113	20	17	116	62.8195	66	133
1771	C	RNR2	112	19	17	116	64.1832	68	131
1772	A	RNR2	111	18	17	116	65.6047	70	129
1773	A	RNR2	110	19	17	116	66.3178	71	129
1774	T	RNR2	109	18	17	116	67.7795	73	127
1775	A	RNR2	108	18	17	116	68.8889	75	126
1776	G	RNR2	107	17	17	116	70.4355	76	124
1777	A	RNR2	106	18	18	116	71.1532	76.5	124
1778	T	RNR2	105	18	18	116	72.2927	77	123
1779	A	RNR2	104	19	19	116	72.9919	77	123
1780	T	RNR2	103	20	20	116	73.6748	77	123
1781	A	RNR2	102	21	21	116	74.3415	77	123
1782	G	RNR2	101	22	22	116	74.9919	77	123
1783	T	RNR2	100	23	23	116	75.626	78	123
1784	A	RNR2	99	24	24	116	76.2439	78	123
1785	C	RNR2	98	25	25	116	76.8455	78	123
1786	C	RNR2	97	26	26	116	77.4309	79	123
1787	G	RNR2	96	27	27	116	78	79	123
1788	C	RNR2	95	28	28	116	78.5528	79	123
1789	A	RNR2	94	29	29	116	79.0894	80	123
1790	A	RNR2	93	30	30	116	79.6098	80	123
1791	G	RNR2	92	31	31	116	80.1138	80	123
1792	G	RNR2	91	32	32	116	80.6016	81	123
1793	G	RNR2	90	33	33	116	81.0732	82	123
1794	A	RNR2	89	34	34	116	81.5285	83	123
1795	A	RNR2	88	35	35	116	81.9675	84	123
1796	A	RNR2	87	36	36	116	82.3902	85	123
1797	G	RNR2	86	37	37	116	82.7967	86	123
1798	A	RNR2	85	38	38	116	83.187	86	123
1799	T	RNR2	84	39	39	116	83.561	86	123
1800	G	RNR2	83	40	40	116	83.9187	86	123
1801	A	RNR2	82	41	41	116	84.2602	86	123
1802	A	RNR2	81	42	42	116	84.5854	86	123
1803	A	RNR2	80	43	43	116	84.8943	86	123
1804	A	RNR2	79	44	44	116	85.187	86	123
1805	A	RNR2	78	45	45	116	85.4634	86	123
1806	T	RNR2	77	46	46	116	85.7236	86	123
1807	T	RNR2	76	47	47	116	85.9675	86	123
1808	A	RNR2	75	48	48	116	86.1951	86	123
1809	T	RNR2	74	49	49	116	86.4065	86	123
1810	A	RNR2	73	50	50	116	86.6016	86	123
1811	A	RNR2	72	51	51	116	86.7805	86	123
1812	C	RNR2	71	52	52	116	86.9431	86	123
1813	C	RNR2	70	53	53	116	87.0894	86	123
1814	A	RNR2	69	54	54	116	87.2195	86	123
1815	A	RNR2	68	55	55	116	87.3333	86	123
1816	G	RNR2	67	56	56	116	87.4309	86	123
1817	C	RNR2	66	57	57	116	87.5122	86	123
1818	A	RNR2	65	58	58	116	87.5772	86	123
1819	T	RNR2	64	59	59	116	87.626	86	123
1820	A	RNR2	63	60	60	116	87.6585	86	123
1821	A	RNR2	62	61	61	116	87.6748	86	123
1822	T	RNR2	61	62	61	116	87.6748	86	123
1823	A	RNR2	60	63	60	116	87.6585	86	123
1824	T	RNR2	59	64	59	116	87.626	86	123
1825	A	RNR2	58	65	58	116	87.5772	86	123
1826	G	RNR2	57	66	57	116	87.5122	86	123
1827	C	RNR2	56	67	56	116	87.4309	86	123
1828	A	RNR2	55	68	55	116	87.3333	86	123
1829	A	RNR2	54	69	54	116	87.2195	86	123
1830	G	RNR2	53	70	53	116	87.0894	86	123
1831	G	RNR2	52	71	52	116	86.9431	86	123
1832	A	RNR2	51	72	51	116	86.7805	86	123
1833	C	RNR2	50	73	50	116	86.6016	86	123
1834	T	RNR2	49	74	49	116	86.4065	86	123
1835	A	RNR2	48	75	48	116	86.1951	86	123
1836	A	RNR2	47	76	47	116	85.9675	86	123
1837	C	RNR2	46	77	46	116	85.7236	86	123
1838	C	RNR2	45	78	45	116	85.4634	86	123
1839	C	RNR2	44	79	44	116	85.187	86	123
1840	C	RNR2	43	80	43	116	84.8943	86	123
1841	T	RNR2	42	77	42	116	84.8729	87.5	118
1842	A	RNR2	41	76	41	116	84.6325	87	117
1843	T	RNR2	45	77	41	116	82.6721	86.5	122
1844	A	RNR2	44	78	41	116	82.4016	86.5	122
1845	C	RNR2	43	79	41	116	82.1148	86.5	122
1846	C	RNR2	42	80	41	116	81.8115	86.5	122
1847	T	RNR2	41	81	41	116	81.4918	86.5	122
1848	T	RNR2	40	82	40	116	81.1557	86.5	122
1849	C	RNR2	39	83	39	116	80.8033	86.5	122
1850	T	RNR2	38	84	38	116	80.4344	86.5	122
1851	G	RNR2	37	85	37	116	80.0492	86.5	122
1852	C	RNR2	36	86	36	116	79.6475	86.5	122
1853	A	RNR2	35	87	35	116	79.2295	86.5	122
1854	T	RNR2	34	88	34	116	78.7951	85.5	122
1855	A	RNR2	33	89	33	116	78.3443	84.5	122
1856	A	RNR2	32	90	32	116	77.877	83.5	122
1857	T	RNR2	31	91	31	116	77.3934	82.5	122
1858	G	RNR2	30	92	30	116	76.8934	81.5	122
1859	A	RNR2	29	93	29	116	76.377	80.5	122
1860	A	RNR2	28	94	28	116	75.8443	79.5	122
1861	T	RNR2	27	95	27	116	75.2951	78.5	122
1862	T	RNR2	26	96	26	116	74.7295	77.5	122
1863	A	RNR2	25	97	25	116	74.1475	76.5	122
1864	A	RNR2	24	98	24	116	73.5492	75.5	122
1865	C	RNR2	23	99	23	116	72.9344	74.5	122
1866	T	RNR2	22	100	22	116	72.3033	73.5	122
1867	A	RNR2	22	101	22	116	71.2602	71	123
1868	G	RNR2	21	102	21	116	70.6098	70	123
1869	A	RNR2	20	103	20	116	69.9431	69	123
1870	A	RNR2	20	104	20	116	68.871	68.5	124
1871	A	RNR2	19	105	19	116	68.1855	67.5	124
1872	T	RNR2	20	106	19	116	66.7381	65.5	126
1873	A	RNR2	19	107	19	116	66.0476	64.5	126
1874	A	RNR2	19	108	19	116	64.9843	62	127
1875	C	RNR2	19	109	19	116	63.9297	61.5	128
1876	T	RNR2	18	110	18	116	63.2188	60.5	128
1877	T	RNR2	20	111	18	116	61.5191	57	131
1878	T	RNR2	19	112	18	116	60.8168	56	131
1879	G	RNR2	19	113	18	116	59.7955	55.5	132
1880	C	RNR2	22	114	18	116	57.9706	52.5	136
1881	A	RNR2	21	115	18	116	57.2868	51.5	136
1882	A	RNR2	20	116	18	116	56.5882	50.5	136
1883	G	RNR2	21	41	18	45	27.0323	22	62
1884	G	RNR2	93	42	18	93	43.6222	38	135
1885	A	RNR2	92	43	18	93	43.9926	38	135
1886	G	RNR2	91	44	18	93	44.3481	38	135
1887	A	RNR2	90	45	18	93	44.6889	38	135
1888	G	RNR2	88	22	18	93	47.4955	43	111
1889	C	RNR2	111	20	18	111	58	57	131
1890	C	RNR2	110	19	18	111	59.2946	59	129
1891	A	RNR2	109	20	18	111	59.9922	60	129
1892	A	RNR2	108	19	18	111	61.3228	62	127
1893	A	RNR2	107	19	18	111	62.3571	64.5	126
1894	G	RNR2	106	18	18	111	63.7661	66.5	124
1895	C	RNR2	105	19	19	111	64.4677	67.5	124
1896	T	RNR2	104	20	19	111	65.1532	68.5	124
1897	A	RNR2	103	19	19	111	66.582	70.5	122
1898	A	RNR2	102	19	19	111	67.6612	71	121
1899	G	RNR2	101	20	20	111	68.3388	72	121
1900	A	RNR2	99	21	20	111	68.9917	73	121
1901	C	RNR2	155	22	20	155	88.2599	93	177
1902	C	RNR2	154	20	20	155	90.1782	95.5	174
1903	C	RNR2	153	21	21	155	90.9425	96.5	174
1904	C	RNR2	152	21	21	155	92.104	97	173
1905	C	RNR2	151	22	22	155	92.8555	98	173
1906	G	RNR2	150	23	23	155	93.5954	99	173
1907	A	RNR2	149	24	24	155	94.3237	99	173
1908	A	RNR2	148	25	25	155	95.0405	100	173
1909	A	RNR2	147	26	26	155	95.7457	100	173
1910	C	RNR2	146	27	27	155	96.4393	101	173
1911	C	RNR2	145	28	28	155	97.1214	101	173
1912	A	RNR2	144	29	29	155	97.7919	101	173
1913	G	RNR2	143	30	30	155	98.4509	102	173
1914	A	RNR2	142	31	31	155	99.0983	102	173
1915	C	RNR2	141	32	32	155	99.7341	102	173
1916	G	RNR2	140	33	33	155	100.358	103	173
1917	A	RNR2	139	34	34	155	100.971	103	173
1918	G	RNR2	138	35	35	155	101.572	103	173
1919	C	RNR2	137	36	36	155	102.162	104	173
1920	T	RNR2	136	37	37	155	102.74	104	173
1921	A	RNR2	135	38	38	155	103.306	104	173
1922	C	RNR2	134	39	39	155	103.861	105	173
1923	C	RNR2	133	40	40	155	104.405	105	173
1924	T	RNR2	132	41	41	155	104.936	105	173
1925	A	RNR2	131	42	42	155	105.457	106	173
1926	A	RNR2	130	43	43	155	105.965	106	173
1927	G	RNR2	129	44	44	155	106.462	106	173
1928	A	RNR2	128	45	45	155	106.948	107	173
1929	A	RNR2	127	46	46	155	107.422	107	173
1930	C	RNR2	126	47	47	155	107.884	107	173
1931	A	RNR2	125	48	48	155	108.335	108	173
1932	G	RNR2	124	49	49	155	108.775	108	173
1933	C	RNR2	123	50	50	155	109.202	108	173
1934	T	RNR2	122	51	51	155	109.618	109	173
1935	A	RNR2	121	52	52	155	110.023	109	173
1936	A	RNR2	120	53	53	155	110.416	109	173
1937	A	RNR2	119	54	54	155	110.798	110	173
1938	A	RNR2	118	55	55	155	111.168	110	173
1939	G	RNR2	117	56	56	155	111.526	110	173
1940	A	RNR2	116	57	57	155	111.873	111	173
1941	G	RNR2	115	58	58	155	112.208	111	173
1942	C	RNR2	114	59	59	155	112.532	111	173
1943	A	RNR2	113	60	60	155	112.844	112	173
1944	C	RNR2	112	61	61	155	113.145	112	173
1945	A	RNR2	111	62	62	155	113.434	112	173
1946	C	RNR2	110	63	63	155	113.711	112	173
1947	C	RNR2	109	64	64	155	113.977	112	173
1948	C	RNR2	108	65	65	155	114.231	112	173
1949	G	RNR2	107	66	66	155	114.474	112	173
1950	T	RNR2	106	67	67	155	114.705	112	173
1951	C	RNR2	105	68	68	155	114.925	112	173
1952	T	RNR2	104	69	69	155	115.133	112	173
1953	A	RNR2	103	70	70	155	115.329	112	173
1954	T	RNR2	102	71	71	155	115.514	112	173
1955	G	RNR2	101	72	72	155	115.688	112	173
1956	T	RNR2	100	73	73	155	115.85	112	173
1957	A	RNR2	99	74	74	155	116	112	173
1958	G	RNR2	98	75	75	155	116.139	112	173
1959	C	RNR2	97	76	76	155	116.266	112	173
1960	A	RNR2	96	77	77	155	116.382	112	173
1961	A	RNR2	95	78	78	155	116.486	112	173
1962	A	RNR2	94	79	79	155	116.578	112	173
1963	A	RNR2	93	80	80	155	116.659	112	173
1964	T	RNR2	92	81	81	155	116.728	112	173
1965	A	RNR2	91	82	82	155	116.786	112	173
1966	G	RNR2	90	83	83	155	116.832	112	173
1967	T	RNR2	89	84	84	155	116.867	112	173
1968	G	RNR2	88	85	85	155	116.89	112	173
1969	G	RNR2	87	86	86	155	116.902	112	173
1970	G	RNR2	86	87	86	155	116.902	112	173
1971	A	RNR2	85	88	85	155	116.89	112	173
1972	A	RNR2	84	89	84	155	116.867	112	173
1973	G	RNR2	83	90	83	155	116.832	112	173
1974	A	RNR2	82	91	82	155	116.786	112	173
1975	T	RNR2	81	92	81	155	116.728	112	173
1976	T	RNR2	80	93	80	155	116.826	113	172
1977	T	RNR2	79	89	79	155	117.345	114	168
1978	A	RNR2	78	90	78	155	117.28	114	168
1979	T	RNR2	77	91	77	155	117.202	114	168
1980	A	RNR2	76	92	76	155	117.113	114	168
1981	G	RNR2	75	93	75	155	117.012	114	168
1982	G	RNR2	74	94	74	155	116.899	114	168
1983	T	RNR2	73	95	73	155	116.774	114	168
1984	A	RNR2	72	96	72	155	116.637	114	168
1985	G	RNR2	71	97	71	155	116.488	114	168
1986	A	RNR2	70	98	70	155	116.327	114	168
1987	G	RNR2	69	99	69	155	116.155	114	168
1988	G	RNR2	68	100	68	155	115.97	114	168
1989	C	RNR2	67	101	67	155	115.774	114	168
1990	G	RNR2	66	102	66	155	115.565	114	168
1991	A	RNR2	65	103	65	155	115.345	114	168
1992	C	RNR2	64	104	64	155	115.113	114	168
1993	A	RNR2	63	105	63	155	114.869	114	168
1994	A	RNR2	63	106	63	155	114.314	113	169
1995	A	RNR2	62	107	62	155	114.053	113	169
1996	C	RNR2	61	108	61	155	113.781	113	169
1997	C	RNR2	60	109	60	155	113.497	113	169
1998	T	RNR2	59	110	59	155	113.201	113	169
1999	A	RNR2	58	111	58	155	112.976	114	168
[truncated: 14,570 more rows]
